# Supplementary material for: A prospective population-based multicentre study on the impact of maternal body mass index on adverse pregnancy outcomes: Focus on normal weight
Source: PLoS One. 2021 Sep 23;16(9):e0257722. doi: 10.1371/journal.pone.0257722 (PMC8460045; doi:10.1371/journal.pone.0257722)
Supplement: S1 Dataset — (XLSX) [file pone.0257722.s006.xlsx]

## Sheet: Data set
imputation_	random.number	Leeftijd	lengte	gew.pre	gew.intake	syst.intake	diast.intake	gluc.intake	etniciteit	opl.niv	grav	pariteit	conceptie	rk.zws	hypertensie.pre	diabetes.pre	hartvaat.pre	trombose.pre	sle.pre	nier.pre	aps.pre	fam.dm	fam.hyp	fam.hvz	meerling.vrag	zws.geb.wk	zws.geb.dg	geb.gew	geb.gew.perc	geslacht	partus.sp	pih	pe	gdm	LEDVT	eclampsie	sterfte.kind	sterfte.termijn	iuvd.zws	as5	ph.a	nicu	chrom.afw
0	1				58	120	70	4.5			1	0			0	0	0	0	0	0	0	1	1	1								0	0	0	1	0			0
0	2	34.0397	167		80	110	65	4.1	1	2	1	0	2	0	0	0	0	0	0	0	0	1	1	2	0	36	3	3060	73.9	2	1	0	0	0	1	0	1	0	0	10	7.16	1	2
0	3	31.885	168			100	74	4.6	10	2	3	2	1	0	0	0	0	0	0	0	0	1	1	1	0	40	0	3975	75.8	2	2	0	0	0	1	0	1	0	0	10		1	2
0	4				67	114	78	4.1			1	0			0	0	0	0	0	0	0	1	1	1		37	6	3170	67.7	1	1	0	0	0	1	0	1	0	0	10		1	2
0	5	28.9309	168		72	121	70	5		1	2	1	1	0	0	0	0	0	0	0	0	1	1	1	0	38	2	3090	26.8	2	2	1	0	0	1	0	1	0	0	10		1	2
0	6	36.6023	176		64	128	83	5.7	1	2	3	1	1	0	0	0	0	0	0	0	0	1	2	1	0	39	1	2640	4.3	1	1	0	0	0	1	0	1	0	0	10		1	2
0	7	29.2293			82	121	81	4.1			3	0	1	0	0	0	0	0	0	0	0	1	1	1	0	38	0	3840	97.6	1	1	0	0	0	1	0	1	0	0	10		1	2
0	8	27.9973	169		112	105	70	6.6	1	1	1	0	1	1	0	0	0	0	0	0	0	1	1	1	0	32	4	2100	76.4	2	1	0	0	0	1	0	1	0	0	8		1	2
0	9		165		92	110	70	9	1	1	3	2	1	0	0	0	0	0	0	0	0	1	1	2	0			3550		2	3	0	0	0	1	0	1	0	0	10		1	2
0	10	30.8747			72	100	58	4.9			1	0			0	0	0	0	0	0	0	1	1	1		40	0	3620	61.4	2	1	0	0	0	1	0	1	0	0	10		1	2
0	11	25.473	165		101	100	60	4.6		1	1	0	1	0	0	0	0	0	0	0	0	1	1	1	0	40	5	3570	47.2	2	1	0	0	0	1	0	1	0	0	10		1	2
0	12				63	90	50	4.8			1	0			0	0	0	0	0	0	0	1	1	1		38	2	3380	66.6	2	1	0	0	0	1	0	1	0	0	8		1	2
0	13	25.2485				110	65	5.2	5	1	2	1	1	0	0	0	0	0	0	0	0	1	1	1	0	40	3	4020	73.9	2	1	0	0	1	1	0	1	0	0	9	7.28	1	2
0	14				75	145	75	6.6			1	0			0	0	0	0	0	0	0	1	1	1		33	4	2485	83.4	2	1	0	0	0	1	0	1	0	0			1	2
0	15				89	100	60	5.1			1	0			0	0	0	0	0	0	0	1	1	1		38	3	3680	85.5	2	2	0	0	1	1	0	1	0	0	6	7.11	1	2
0	16	26.3737	163		74	110	60	4.1		1	1	0	1	1	0	0	0	0	0	0	0	1	1	1	0							0	0	0	1	0			0
0	17	38.4668	179			130	65	4.7			7	1	1	0	0	0	0	0	0	0	0	1	1	1	0	29	5	1195	33.4	2	3	0	0	0	1	0	1	0	0	7	7.24	2	2
0	18				54	94	58	4		1	1	0	1	0											0	38	3	3100	50.4	1	1	0	0	0	1	0	1	0	0			1	2
0	19	30.1054	172		58	109	66	4.8	1	1	1	0	1	0	0	0	0	0	0	0	0	1	1	1	0
0	20	28.9774	155		80	110	70	4.6	3	1	2	0	1	0	0	0	0	0	0	0	0	1	1	1	0
0	21				68	105	65	5.1			1	0			0	0	0	0	0	0	0	1	1	1		40	0	2870	6.9	2	1	0	0	0	1	0	1	0	0	10	7.2	1	2
0	22				84	118	70	3.9	1	1	1	0	1	0	0	0	0	0	0	0	0	1	1	1	0	41	1			2	1	0	0	0	1	0			0	10	7.25	1	2
0	23	25.3443			89	122	78	4.9	1	2	1	0	1	0	0	0	0	0	0	0	0	1	1	1	0	38	3	3065	47.2	1	1	0	0	0	1	0	1	0	0	10		1	2
0	24				70	110	80	5.2			1	0			0	0	0	0	0	0	0	1	1	1
0	25	31.5373	178		75	90	60	4.7	1	2	2	1	1	0	0	0	0	0	0	0	0	1	1	1	0	40	5	4235	92.5	1	1	0	0	0	1	0	1	0	0	10		1	2
0	26	29.4209	160		87	119	76	4.5		1	4	1	1	0	0	0	0	0	0	0	0	1	1	1	0	41	0	3550	27.1	2	1	0	0	0	1	0	1	0	0	9		1	2
0	27	33.7604			68	120	78	6.2			2	1	1	0	0	0	0	0	0	0	0	1	1	1	0	40	3	3425	35.2	1	1	0	0	0	1	0	1	0	0	10	7.22	1	2
0	28	27.9179	178		75	120	65	4.3	1	1	2	1	1	0	0	0	0	0	0	0	0	1	1	1	0	41	5	3420	23.3	1	2	0	0	0	1	0	1	0	0	10		1	2
0	29	37.1745	176		90	116	68	3.6	1	1	4	1	1	0	0	0	0	0	0	0	0	1	1	1	0	39	4	3305	35.9	1	1	0	0	0	1	0	1	0	0	10	7.25	1	2
0	30	27.6085	169		61	110	64	4.3	10	1	3	0	1	1	0	0	0	0	0	0	0	1	1	1	0	40	1	3980	86.2	2	1	0	0	0	1	0	1	0	0	9		1	2
0	31				67	121	70	6			1	0			0	0	0	0	0	0	0	1	1	1		39	6	3980	94.3	1	1	0	0	1	1	0	1	0	0	10	7.33	1	2
0	32				63	116	66	5.1			1	0			0	0	0	0	0	0	0	1	1	1
0	33				55	103	73	3.6			1	0			0	0	0	0	0	0	0	1	1	1
0	34	27.3073	152	43	43	90	58	4.7	2	2	1	0	1	0	0	0	0	0	0	0	0	1	1	1	0	38	6	3410	71.9	1	1	0	0	0	1	0	1	0	0	10		1
0	35		160	43	41	110	55	4.3		1	1	0	1	0	0	0	0	0	0	0	0	1	1	1	0	37	5	2930	37.1	2	1	0	0	0	1	0	1	0	0	10		1	2
0	36	27.7755	157	43	45	105	65	4.3	1	2	3	1	1	0	0	0	0	0	0	0	0	1	1	1	0	40	0				1	0	0	0	1	0			0
0	37	30.7652	158	45	48	100	55	4.2	1	1	2	1	1	1	0	0	0	0	0	0	0	1	1	1	0	40	4	3630	38.2	2	1	0	0	0	1	0	1	0	0	10	7.2	1	2
0	38	18.3655	165	45	45	92	64	4.1	7	1	1	0	1	0	0	0	0	0	0	0	0	2	2	1	0	39	6	3105	19.2	2	1	0	0	0	1	0	1	0	0	10		1	2
0	39	24.9719	165	45	46	100	70	3.9	6	1	1	0		0	0	0	0	0	0	0	0	2	2	1	0	40	0			1	1	0	0	0	1	0	1	0	0	10		1	2
0	40	29.922	161	45	47	140	70	4.5	1	2	2	1	1	0	0	0	0	0	0	0	0	1	1	1	0	39	0	3080	16.4	2	1	0	0	0	1	0	1	0	0	10		1	2
0	41	29.1992	156	46	47	114	64	5	1	1	2	1	1	0	0	0	0	0	0	0	0	1	1	1	0
0	42	21.525	155	46	48	110	55	4	1	1	2	0	1	0	0	0	0	0	0	0	0	1	1	1	0	37	0	3640	95.3	2	2	0	0	0	1	0	1	0	0	9	7.26	1	2
0	43	27.3402	157	46	46	107	59	4.4		1	1	0	1	0	0	0	0	0	0	0	0	1	1	1	0	39	4	3010	23.3	1	1	0	0	0	1	0	1	0	0	10		1	2
0	44	29.9466	158	47	48	100	60	4.2	6	2	2	1	1	0	0	0	0	0	0	0	0	1	2	1	0	40	6	3355	24.8	1	1	0	0	0	1	0	1	0	0	10		1	2
0	45	21.6044	158	47	50	100	60	4.6	1	1	1	0	1	0	0	0	0	0	0	0	0	1	1	1	0
0	46	29.4209	164	47	48	109	60	4	1	1	3	2	1	1	0	0	0	0	0	0	0	1	1	1	0
0	47	30.8583	161	47	47	117	62	5.2	1	2	2	1	1	0	0	0	0	0	0	0	0	1	1	1	0	41	1	3825	63.3	1	2	0	0	0	1	0	1	0	0	9		1	2
0	48	25.4675	167	47	50	120	60	4.6	1	1	1	0	1	0	0	0	0	0	0	0	0	2	1	2	0	41	3	4170	92.8	1	1	0	0	0	1	0	1	0	0	10	7.1	1	2
0	49	34.8665	151	47	49	124	70	4.2	7	1	3	1	1	0	0	0	0	0	0	0	0	1	1	1	0	39	4	3350	40.1	1	1	0	0	1	1	0	1	0	0	10	7.24	1	2
0	50	38.8474	165	47	51	114	72	4.4		1	3	2	1	1	0	0	0	0	0	0	0	2	2	2	0	39	6	2780	2.2	2	1	0	0	0	1	0	1	0	0	10		1	2
0	51	36.9172	160	47	58	110	60	5.2	7	2	1	0	5	0	0	0	0	0	0	0	0	1	1	1	0	40	4	3570	48.8	2	2	0	0	0	1	0	1	0	0	9		1	2
0	52	27.154	161	47	50	110	52	4.4	1	2	1	0	1	0	0	0	0	0	0	0	0	1	1	1	0
0	53	32.6735	155	48	50	105	60	4.7			1	0	1	0	0	0	0	0	0	0	0	1	1	1	0	39	0	3019	32.3	1	2	0	0	0	1	0	1	0	0	10	7.39	1	2
0	54	30.475	152	48	48	119	72	3.8		2	1	0	1	0	0	0	0	0	0	0	0	1	1	1	0	39	2	2750	6.8	2	1	0	0	0	1	0	1	0	0	9		1	2
0	55	25.0267	168	48	48	90	58	4.7	1	1	3	2	1	1	0	0	0	0	0	0	0	1	1	1	0	38	1	3100	42.1	1	2	0	0	0	1	0	1	0	0	10		1	2
0	56	27.9754	160	48	48	90	64	4.4	1	2	1	0	1	0	0	0	0	0	0	0	0	1	1	1	0	42	1	3624	36.3	2	2	0	0	1	1	0	1	0	0	10		1	2
0	57	26.2642	166	48	49	128	64	4.2	1	1	2	0	1	0	0	0	0	0	0	0	0	1	1	1	0	40	3	2645	1.5	2	2	0	0	0	1	0	1	0	0	10		1	2
0	58	32.1561	158	48	51	110	60	3.9		2	1	0	1	1	0	0	0	0	0	0	0	2	2	1	0
0	59	20.8761	157	48	48	90	60		6	1	1	0	1	0	0	0	0	0	0	0	0	1	1	1	0	39	4	3200	29.5	2	1	0	0	0	1	0	1	0	0	10		1	2
0	60	32.4873	160	48	49	104	67	4.7	1	2	3	2	1	0	0	0	0	0	0	0	0	1	1	1	0	40	4	3260	20.6	1	1	0	0	0	1	0	1	0	0	10		1	2
0	61	30.0808	153	48	48	110	60	4.1		1	2	0	1	0	0	0	0	0	0	0	0	1	1	1	0	40	5	3285	23	2	1	0	0	0	1	0	1	0	0	10		1	2
0	62	29.3279	161	48	50	95	50	5.9	1	2	4	1	1	0	0	0	0	0	0	0	0	1	1	1	0	39	3	2760	2.9	2	2	0	0	0	1	0	1	0	0	9		2	2
0	63	36.4654	150	48	51	100	60	4.3			2	0	1	0	0	0	0	0	0	0	0	1	1	1	0	38	1	2740	23.9	1	3	0	0	0	1	0	1	0	0	10	7.25	1	2
0	64	29.128	165	48	47	106	67	4.7		2	1	0	1	0	0	0	0	0	0	0	0	1	1	1	0	40	3				1	0	0	0	1	0	1	0	0
0	65	26.7461	154	48	48	110	62	4.4	1	1	1	0	1	0	0	0	0	0	0	0	0	1	1	1	0	41	3	2900	6.1	1	1	0	0	0	1	0	1	0	0	10		1	2
0	66	22.4942	165	48	53	124	63	4.5		1	2	0	1	1	0	0	0	0	0	0	0	2	2	2	0
0	67	31.4825	162	49	69	120	70	4.1	1	2	2	1	1	0	0	0	0	0	0	0	0	1	1	1	0	40	1	3400	36.7	1	1	0	0	0	1	0	1	0	0	10		1	2
0	68	26.2669	161	49	50	115	70	5.9		1	1	0	1	1	0	0	0	0	0	0	0	1	1	1	0	39	2	3110	26.1	2	1	0	0	0	1	0	1	0	0	9		1	2
0	69	39.9452	160	49	49	104	70	4.8	1	2	4	2	1	0	0	0	0	0	0	0	0	1	1	1	0	39	1	3720	66.6	2	3	0	0	0	1	0	1	0	0	10		1	2
0	70	28.2491	165	49	49	120	70		4	2	2	1	1	0	0	0	0	0	0	0	0	2	1	1	0	39	4	3140	23	1	1	0	0	0	1	0	1	0	0	10		1	2
0	71	24.0876	158	49	53	105	55	5	10	1	1	0	1	0	0	0	0	0	0	0	0	1	1	1	0	39	0	3135	32.3	2	1	0	0	0	1	0	1	0	0	10	7.15	1	2
0	72	24.1013	160	49	50	100	60	4.3	1	1	1	0	1	0	0	0	0	0	0	0	0	1	1	1	0	38	5	2920	20.1	2	3	0	0	0	1	0	1	0	0	10		1	2
0	73	30.7351	163	49	49	138	72	4.9	1	2	1	0	1	0	0	0	0	0	0	0	0	1	1	1		39	5	3435	48.4	2	1	0	0	0	1	0	1	0	0	10		1	2
0	74	27.3977	155	49	51	100	60	4	10		2	1	1	1	0	0	0	0	0	0	0	2	1	1	0	39	1	2850	5.8	2	1	0	0	0	1	0	1	0	0	10		1	2
0	75	23.6879	150	49	52	102	64	4.2	6	1	1	0	1	0	0	0	0	0	0	0	0	1	1	1	0	39	6	3550	69.5	1	1	0	0	0	1	0	1	0	0	10		1	2
0	76	25.2977	152	49	50	105	60	3.9		1	4	0	1	1	0	0	0	0	0	0	0	1	1	2	0	40	2	2680		1	2	0	0	0	1	0	1	0	0	10	7.13	1	2
0	77	24.1697	159	49	51	112	70	4.2	1	2	2	1	1	0	0	0	0	0	0	0	0	1	1	1	0	40	3	3845	59.5	2	1	0	0	0	1	0	1	0	0	10		1	2
0	78	37.0595	168	49	50	102	68	4.5	1	1	1	0	1	0	0	0	0	0	0	0	0	1	1	2	0	42	1	3776	62.9	1	2	0	0	0	1	0	1	0	0	10		1	2
0	79	27.1869	160	49	50	108	62	4.8	1	2	3	0	1	0	0	0	0	0	0	0	0	1	1	1	0	39		3680		1	1	0	0	0	1	0	1	0	0	10		1
0	80	22.7159	161	49	49	100	60	5.1	1	1	2	1	1	0	0	0	0	0	0	0	0	1	1	1	0	40	3	3240	20.6	1	1	0	0	0	1	0	1	0	0	10		1	2
0	81	34.0972	165	49	49	100	68	4.4	7	2	2	1	1	0	0	0	0	0	0	0	0	1	1	1	0	39	6	3294	20.6	2	2	0	0	0	1	0	1	0	0	10		1	2
0	82	24.9829	170	49	48	111	66	4.4			2	1	1	0	0	0	0	0	0	0	0	1	1	1	0	39	6	3260	28.4	1	1	0	0	0	1	0	1	0	0	10		1	2
0	83	33.2512	158	50	50	100	65	4.1	1	1	3	2	1	0	0	0	0	0	0	0	0	1	1	1	0	40	0	3370	24.2	2	1	0	0	0	1	0	1	0	0	10		1	2
0	84	31.7125	159	50	53	116	68	4.5	5	2	1	0	1	0	0	0	0	0	0	0	0	1	1	1	0	39	6	3150	31.2	1	1	0	0	0	1	0	1	0	0	9	7.33	1	2
0	85	30.8884	169	50	50	115	65	5.4	1	2	3	1	2	0	0	0	0	0	0	0	0	1	1	1	0	39	6	3230	26.1	1	1	0	0	0	1	0	1	0	0	10		1	2
0	86	22.6119	152	50	51	95	60	3.7	7	1	1	0	1	1	0	0	0	0	0	0	0	2	2	1	0	40	2	2880	5.9	2	1	0	0	0	1	0	1	0	0	10		1	2
0	87	29.9795	163	50	52	130	64	3.9		2	2	1	1	0	0	0	0	0	0	0	0	2	1	2	0	40	0	3335	33	1	1	0	0	0	1	0	1	0	0	10		1	2
0	88	31.4524	155	50	50	130	70	4.1	1	2	2	1	1	0	0	0	0	0	0	0	0	1	1	1	0	35	4	2330	30.5		1	0	0	0	1	0	1	0	0	10		1	2
0	89	41.0212	166	50	50	110	70	4.9	1	1	3	2	1	1	0	0	0	0	0	0	0	1	1	1	0	40	0	2245	0.1	1	2	0	0	0	1	0	1	0	0	9	7.17	1	2
0	90	36.334	162	50	47	101	69	5.1	2	2	1	0	1	0	0	0	0	0	0	0	0	1	1	1	0	42	2	2780	2.4	1	2	0	0	0	1	0	1	0	0	10	7.16	1	2
0	91	22.5982	163	50	50	110	50	5.2	1	1	1	0	1	0	0	0	0	0	0	0	0	1	1	1	0	39	6	3340	37.5	2	1	0	0	0	1	0	1	0	0	8	7.3	1	2
0	92	26.8145	158	50	50	108	59	3.4	1	2	2	1	1	0	0	0	0	0	0	0	0	1	1	1	0	40	4	4135	89.4	1	1	0	0	0	1	0	1	0	0	10		1	2
0	93	22.9049	170	50	51	120	58	4.3	1	1	1	0	1	1	0	0	0	0	0	0	0	1	1	1	0	38	3	3410	66.6	2	2	0	0	0	1	0	1	0	0	10	7.26	1	2
0	94	30.4969	161	50	60	110	68	5	1	1	2	0	1	0	0	0	0	0	0	0	0	1	1	1	0	38	0	3185	54.4	2	2	1	1	0	1	0	1	0	0	10		1	2
0	95	34.7926	162	50	53	114	78	2.9		2	3	2	1	0	0	0	0	0	0	0	0	1	2	1	0	40	3	2820	3.5	1	1	0	0	0	1	0	1	0	0	10		1	2
0	96	30.4969	162	50	50	90	60	5	7	2	2	1	1	0	0	0	0	0	0	0	0	1	1	1	0	39	6	3364	37.1	1	1	0	0	0	1	0	1	0	0	10		1	2
0	97	24.7009	162	50		118	68	3.5	1	2	2	0	1	0	0	0	0	0	0	0	0	1	1	1	0	39	5	3590	62.9	2	2	0	1	0	1	0	1	0	0	10		1	2
0	98	24.9665	160	50	55	126	80	4.3	2	1	1	0	1	0	0	0	0	0	0	0	0	1	1	1	0	40	0	3440	44.8	2	1	0	0	0	1	0	1	0	0	10		1	2
0	99	21.5524	169	50						1	1	0	1	0	0	0	0	0	0	0	0	1	2	1	0	40	5	3470	50	1	1	0	0	0	1	0	1	0	0	10		1	2
0	100	34.2642	168	50	50	121	55	5.6	1	1	3	2	1	1	0	0	0	0	0	0	0	1	2	1	0	40	0	3280	28.1	1	1	0	0	0	1	0	1	0	0	10		1	2
0	101	25.399	168	50	50	108	75	3.7			1	0	1	0	0	0	0	0	0	0	0	1	1	1	0	39	5	3460	63.3	1	1	0	0	0	1	0	1	0	0	10		1	2
0	102	27.7454	160	50	55	123	68	4.4		1	1	0	1	0	0	0	0	0	0	0	0	1	1	1	0	41	5	3095	7.6	2	2	0	0	0	1	0	1	0	0	8		1	2
0	103	29.6318	164	50	50	105	65	5.1			2	1	1	0	0	0	0	0	0	0	0	1	1	1	0	40	2	3770	68.8	1	1	0	0	0	1	0	1	0	0	10	7.29	1	2
0	104	27.1704	164	50	50	110	70	4.7	1	2	2	1	1	0	0	0	0	0	0	0	0	1	1	1	0	40	5	3250	18.9	1	1	0	0	0	1	0	1	0	0	10		1	2
0	105	35.9261	161	50	53	105	73	4.7	1	2	1	0	1	0	0	0	0	0	0	0	0	1	1	1	0	38	6	3100	31.6	2	1	0	0	0	1	0	1	0	0	10		1	2
0	106	29.5414	169	50	50	110	65	5.8	1	1	3	1	1	0	0	0	0	0	0	0	0	1	1	1	0	39	0	3230	38.2	1	1	0	0	0	1	0	1	0	0	10		1	2
0	107	33.5633	161	50	50	120	70	3.5		2	2	1	1	0	0	0	0	0	0	0	0	1	1	1	0	40	3	3720	48.4	2	1	0	0	0	1	0	1	0	0	10		1	2
0	108	25.8754	163	50	53	108	55	4.7	1	1	1	0	2	0	0	0	0	0	0	0	0	1	2	1	0	37	3	3060	65.9	1	1	0	0	0	1	0	1	0	0	9	7.15	1	2
0	109	34.7543	163	50	50	110	65	3.9	1	2	2	1	1	0	0	0	0	0	0	0	0	1	1	1	0	41	2	3390	23.9	1	2	0	0	0	1	0	1	0	0	10	7.22	1	2
0	110	28.9637	161	50	54	100	60	3.9	1	1	3	1	1	0	0	0	0	0	0	0	0	1	1	1	0	37	3	3260	69.5	1	1	0	0	0	1	0	1	0	0	10		1	2
0	111	27.2361	161	50	50	120	70	5.4			3	1	1	0	0	0	0	0	0	0	0	1	1	1	0	41	4	4102	80.8	1	1	1	0	0	1	0	1	0	0	10	7.2	1	2
0	112	30.5544	167	50	50	98	60	4.7	1	2	1	0	1	0	0	0	0	0	0	0	0	1	1	1	0	37	2	3380	82.1	2	1	0	0	0	1	0	1	0	0	10	7.29	1	2
0	113	29.0322	164	50	51	109	66	4.3		1	1	0	1	0	0	0	0	0	0	0	0	1	1	1	0	39	5	3025	15.6	2	1	0	0	0	1	0	1	0	0	10		1	2
0	114		156	50	51	115	75	4.5	1	2	1	0	1	0	0	0	0	0	0	0	0	1	1	1	0	27	2	915	66.3	1	1	0	0	0	1	0	1	0	0	8		2	2
0	115	36.4736	160	50	53	129	66	4.9	7	1	3	1	1	0	0	0	0	0	0	0	0	2	2	2	0	39	1	3330	44.8	1	3	0	0	0	1	0	1	0	0	10		1	2
0	116	18.2752	166	50	51	120	52	4.3	7	1	1	0	1	1	0	0	0	0	0	0	0	1	1	1	0	40	2	3005	15.9	1	1	0	0	0	1	0	1	0	0	10	7.13	1	2
0	117	30.6502	158	51	51	100	60	5.3	1	1	4	2	1	0	0	0	0	0	0	0	0	1	1	1	0	39	3	3910	86.7	1	1	0	0	0	1	0	1	0	0	10		1	2
0	118	31.7728	168	51	52	110	58	4.8	1	2	2	1	1	0	0	0	0	0	0	0	0	1	1	1	0	40	3	4412	93.8	2	1	0	0	0	1	0	1	0	0	10		1	2
0	119	24.4435		51	50	100	60	4.6	1	1	2	1	1	0	0	0	0	0	0	0	0	1	1	1	0	41	0	3380	25.5	1	1	0	0	0	1	0	1	0	0	10		1	2
0	120	23.3511	165	51	52	120	70	5.3		1	1	0	1	1	0	0	0	0	0	0	0	1	1	1	0	41		3290		1	1	0	0	0	1	0	1	0	0	10		1	2
0	121	19.0144	155	51	51	116	73	4.3		1	1	0	1	1	0	0	0	0	0	0	0	1	1	1	0	39	1	3295	44	2	1	0	0	0	1	0	1	0	0	10		1	2
0	122	25.6537	156	51	51	98	60	5.2	1	1	1	0	1	0	0	0	0	0	0	0	0	1	1	1	0	40	5	3460	37.1	2	1	0	0	0	1	0	1	0	0	10		1	2
0	123	34.6612	162	51	53	105	65	6.3	1	2	3	1	1	0	0	0	0	0	0	0	0	1	1	1	0	37	2	3230	58.3	2	1	0	0	0	1	0	1	0	0	10		1	2
0	124	24.345	164	51	54	133	71		1	1	3	2	1	0	0	0	0	0	0	0	0	1	1	1	0
0	125	26.2998	169	51	51	120	65	4.5	1	1	2	0	1	0	0	0	0	0	0	0	0	1	1	1	0	41	0	3250	18.4	2	1	0	0	0	1	0	1	0	0	7	7.07	1	2
0	126	23.5455	165	51	51	114	73	4.7			2	1	1	0	0	0	0	0	0	0	0	1	1	1	0	40	4	3980	69.2	2	1	0	0	0	1	0	1	0	0	9		1	2
0	127	21.0185	168	51	52	129	67	4.5	1	1	1	0	1	0	0	0	0	0	0	0	0	1	1	1	0	40	0				1	0	0	0	1	0	1	0	0
0	128	29.358	172	51	54	102	64	4.7	1	2	1	0	1	1	0	0	0	0	0	0	0	1	1	2	0	38	0	2910	30.2	2	1	0	0	0	1	0	1	0	0	10	7.15	1	2
0	129	39.4086	174	51	52	105	58	4.6	1	2	2	1	1	1	0	0	0	0	0	0	0	1	1	1	0	39	6	2560	1.3	1	2	0	0	0	1	0	1	0	0	9	7.11	1	2
0	130	25.2977	164	51	51	94	52	4.6	1	2	1	0	1	0	0	0	0	0	0	0	0	1	1	1	0	39	3	3220	44.4	1	3	0	0	0	1	0	1	0	0			1	2
0	131	23.6386	160	51	53	114	76	4.6		1	1	0	1	0	0	0	0	0	0	0	0	1	1	1	0	42	0	3710	58.7	1	2	0	0	0	1	0	1	0	0	9	7.21	1	2
0	132	22.2313	163	51	49	84	42	4.2	1	1	1	0	1	0	0	0	0	0	0	0	0	1	1	1	0	38	5	2570	7.8	1	1	0	0	0	1	0	1	0	0	10		1	2
0	133	28.2053	167	51	51	100	55	7	1	1	2	1	1	0	0	0	0	0	0	0	0	1	1	1	0	36	5	2154	6.6	1	2	1	0	0	1	0	1	0	0	10		1	2
0	134	41.5168	152	51	53	110	70	5.7	7	2	2	1	1	0	0	0	0	0	0	0	0	2	2	1	0	41	5	3510	30.2	1	2	0	0	1	1	0	1	0	0	10		1	2
0	135	31.7317	165	51	54	118	52	4.6	4	2	2	1	1	0	0	0	1	0	0	0	0	2	1	2	0	40	6	3510	25.5	2	1	0	0	0	1	0	1	0	0	10		1	2
0	136	39.436	164	51	51	95	55	4.1		2	4	2	1	0	0	0	0	0	0	0	0	1	1	1	0
0	137	28.7447	158	51	53	121	71	4.6	1	1	1	0	1	0	0	0	0	0	0	0	0	1	1	2	0
0	138	22.8172	166	52	55	115	60	4.5		1	1	0	1	1	0	0	0	0	0	0	0	1	1	1	0	40	5	3018	13.6	1	2	0	0	0	1	0	1	0	0	10	7.26	1	2
0	139	40.7118	165	52		150	78	5	1	2	4	2	1	0	1	0	0	0	0	0	0	1	1	1	0	35	4	2460	41.3	1	1	0	0	0	1	0	1	0	0	10	7.34	1	2
0	140	37.1444	165	52	54	100	55	4.9			4	1	1	0	0	0	0	0	0	0	0	1	1	1	0	40	1	3864	77.6	1	1	0	0	0	1	0	1	0	0	10		1	2
0	141	22.6612	161	52	54	100	58	5	1	1	2	1	1	0	0	0	0	0	0	0	0	1	2	1	0	39	6	3800	63.7	2	1	0	0	0	1	0	1	0	0	9		1	2
0	142	30.2533	166	52	55	105	60	4.5	1	2	1	0	1	0	0	0	0	0	0	0	0	1	1	1	0	38	4	3365	60.3	2	1	0	0	0	1	0	1	0	0	10		1	2
0	143	41.232	154	52	52	97	68	3.8	7	2	2	0	1	0	0	0	0	0	0	0	0	1	1	1	0							0	0	0	1	0			0
0	144	28.4189	168	52	53	110	62	4.7	1	2	2	0	1	0	0	0	0	0	0	0	0	1	1	1	0	40	0	3315	33.4	2	1	0	0	0	1	0	1	0	0	9		1	2
0	145	34.9897	167	52	52	110	50	3.9	1	2	1	0	1	0	0	0	0	0	0	0	0	1	1	1	0	39	2	3285	40.9	2	1	0	0	0	1	0	1	0	0	10		1	2
0	146	39.2882	169	52	53	128	60	4.5	10	2	1	0	1	0	0	0	0	0	0	0	0	1	1	1	0	40	2	4265	95.6	2	1	0	0	0	1	0	1	0	0	10		1	2
0	147	29.3279	168	52	85	108	58	4.9	1	2	4	2	1	0	0	0	0	0	0	0	0	1	1	1	0
0	148	28.1643	165	52	52	115	75	5.1	1	2	2	1	1	0	0	0	0	0	0	0	0	1	1	1	0	41	2	4160	86	1	1	0	0	0	1	0	1	0	0	10		1	2
0	149	37.9192	165	52		105	62	5	1	2	2	0	1	0	0	0	0	0	0	0	0	1	1	1	0	41	0	3380	27.4	2	1	0	0	0	1	0	1	0	0	8	7.29	1	2
0	150	36.3149	167	52	53	100	62	5	1	2	2	1	1	0	0	0	0	0	0	0	0	1	1	1	0	37	5	3465	68.8	2	3	0	0	0	1	0	1	0	0	9		1	2
0	151	33.8973	175	52	54	112	68	4.4	1	2	3	1	1	0	0	0	0	0	0	0	0	1	1	1	0	40	5	3925	62.9	2	1	0	0	0	1	0	1	0	0	10		1	2
0	152	24.9665	160	52	52	119	55	4.4	7	1	1	0	1	0	0	0	0	0	0	0	0	1	1	1	0	39	3	3145	37.1	1	1	0	0	0	1	0	1	0	0	10		1	2
0	153	33.5606	163	52	53	122	66	4.4		1	1	0	1	0	0	0	0	0	0	0	0	2	2	1	0	38	2	2955	28.8	2	1	0	0	0	1	0	1	0	0	9		1	2
0	154	38.7023	167	52					1	2	2	1	1	0	0	0	0	0	0	0	0	1	2	1	0	34	6	1450	2	1	2	0	0	0	1	0	1	0	0	10	7.15	1	2
0	155	30.5243	165	52					1	1	3	2	1	0	0	0	0	0	0	0	0	1	1	1	0	38	5	3140	35.2	1	1	0	0	0	1	0	1	0	0	10		1	2
0	156	30.1602	156	52	61	110	60	5.8		2	2	0	1	0	0	0	0	0	0	0	0	1	1	1	0	39	0	3375	66.6	1	2	0	0	0	1	0	1	0	0	9	7.23	1	2
0	157	30.1958	168	52	52	92	64	3	1	2	2	1	1	0	0	0	0	0	0	0	0	1	1	1	0	41	2	3555	37.5	1	2	0	0	0	1	0	1	0	0	10	7.17	1	2
0	158	28.6215	171	52	57	110	55	4.4	1	2	1	0	1	1	0	0	0	0	0	0	0	1	1	1
0	159	27.5291	155	52	51	90	60	4	7	1	1	0	1	0	0	0	0	0	0	0	0	1	2	1	0	40	3	3955	82.4	2	1	0	0	0	1	0	1	0	0	10		1	2
0	160	23.8823	153	52	59	100	56	4.2	7	1	2	0	1	1	0	0	0	0	0	0	0	1	1	1	0	39	2	2754	6.9	2	1	0	0	0	1	0	1	0	0	10	7.23	1	2
0	161	28.8542	165	52	52	110	85	4.3	1	2	1	0	1	0	0	0	0	0	0	0	0	1	1	1	0	40	2	4010	86.7	2	1	0	0	0	1	0	1	0	0	10		1
0	162	27.707	165	52	54	118	70	4.8	1	1	1	0	1	0	0	0	0	0	0	0	0	1	1	1	0	40	1	3085	22.4	1	2	1	0	0	1	0	1	0	0	10	7.32	1	2
0	163	27.8001	160	52	54	120	65	5.5	1	2	1	0	1	0	0	0	0	0	0	0	0	1	1	1	0	41	1	3910	71.9	2	1	0	0	0	1	0	1	0	0	10		1	2
0	164	34.0287	156	52	52	122	74	3.9		1	1	0	1	0	0	0	0	0	0	0	0	1	1	1	0	40	5	3165	15.4	2	1	0	1	0	1	0	1	0	0	10	7.17	1	2
0	165	31.7618	163	52		104	64	4.9	4	2	2	1	1	0	0	0	0	0	0	0	0	2	2	1	0	39	6	3230	16.6	2	1	0	0	1	1	0	1	0	0	10		1	2
0	166	26.5188	165	52	51	100	50	5.6	1	1	1	0	1	0	0	0	0	0	0	0	0	1	1	1	0
0	167	29.3854	161	52	53	100	53	4.2	6	2	1	0	1	0	0	0	0	0	0	0	0	1	1	1	0	39	0	3250	42.5	2	1	0	0	0	1	0	1	0	0	9	7.24	1	2
0	168	34.5982	158	52	59	112	60	4	2	1	4	2	1	0	0	0	0	0	0	0	0	1	1	1	0	40	4	3600	35.9	2	1	0	0	0	1	0	1	0	0	10	7.15	1	2
0	169	32.3778	168	52	52	118	66	5.9	10	2	3	1	1	0	0	0	0	0	0	0	0	1	1	1	0	39	4	2650	1	2	1	0	0	0	1	0	1	0	0	10		1	2
0	170	26.6804	163	52	53	127	60	5.7	1	2	1	0	1	0	0	0	0	0	0	0	0	1	1	1	0	39	1	2760	7.9	2	1	0	0	0	1	0	1	0	0	10		1	2
0	171	28.8925	174	52	51	120	90	4.7	1	1	5	1	1	1	1	1	0	0	0	0	0	2	2	2	0	36	1	2498	24.5	2	1	0	0	1	1	0	1	0	0	10		1	2
0	172	27.1622	162	52	56	110	58	4.3	5	2	1	0	1	0	0	0	0	0	0	0	0	1	1	1	0							0	0	0	1	0			0
0	173	28.23	161	52	56	102	60	4.2	6	2	1	0	1	0	0	0	0	0	0	0	0	1	1	1	0	40	2	3560	64.4	1	1	0	0	0	1	0	1	0	0	10	7.25	1	2
0	174	31.0281	163	52	52	90	50	4.4		2	1	0	1	0	0	0	0	0	0	0	0	1	1	1	0	41	3	3320	29.1	1	1	0	0	0	1	0	1	0	0	10		1	2
0	175	30.9377	158	52	53	110	60	4.6	1	2	2	1	1	0	0	0	0	0	0	0	0	1	1	1	0	23	2	540		2	1	0	0	0	1	0	2	2	0	1		1
0	176	29.8316	164	52	52	86	48	3.9	1	2	3	2	1	0	0	0	0	0	0	0	0	1	1	1	0	40	2	3810	71.9	1	1	0	0	0	1	0	1	0	0	10		1	2
0	177	40.3751	163	52	52	116	65	5.2	1	2	2	0	5	0	0	0	0	0	0	0	0	1	1	1	0	40	2	3200	30.2	1	1	0	0	0	1	0	1	0	0	10	7.1	1	2
0	178	38.6201	170	52	53	116	76	4.7		1	21	1	1	0	0	0	0	1	0	0	0	1	1	1	0	39	4	4200	91.6	2	1	0	0	0	1	0	1	0	0	10		1	2
0	179	28.2765	175	52	55	104	56	7.8	1	2	1	0	1	0	0	0	0	0	0	0	0	1	1	1	0	39	6	3330	36.7	2	1	0	0	0	1	0	1	0	0	10		1	2
0	180	32.9117	165	52	53	91	61	4.8	1	2	1	0	1	0	0	0	0	0	0	0	0	1	1	1	0	36	3	2625	35.6	2	1	0	0	0	1	0	1	0	0	10	7.2	1	2
0	181	22.2998	159	52	52	105	70	4.5	1	1	1	0	1	1	0	0	0	0	0	0	0	1	1	1	0	40	2	3300	28.4	2	1	0	0	0	1	0	1	0	0	10		1	2
0	182	31.6194	171	52	52	110	75	4.8	1	1	2	0	1	0	0	0	0	0	0	0	0	1	1	1	0	35	4	2980	82.1	2	1	0	0	0	1	0	1	0	0	9		1	2
0	183	28.8077	170	52	52	135	72	4.9		2	1	0	1	0	0	0	0	0	0	0	0	1	2	1	0	39	4	2625	4.6	1	1	0	0	0	1	0	1	0	0	10		1	2
0	184	25.0322	158	52	55	105	50	4.3	4	1	2	1	1	0	0	0	0	0	0	0	0	2	1	1	0	40	3	3750	51.2	2	1	0	0	0	1	0	1	0	0	10		1	2
0	185	30.2861	162	52	52	110	64	4.2		1	1	0	1	0	0	0	0	0	0	0	0	1	1	1	0	30	3	1685	84.1	2	1	0	0	0	1	0	1	0	0	8		1	2
0	186	41.3854	167	52	52	110	75	4.5	1	2	2	1	1	0	0	0	0	0	0	0	0	1	1	1	0	39	1	3150	18.9	2	1	0	0	0	1	0	1	0	0	8		1	2
0	187	25.399	164	52	54	104	58	4	1	1	1	0	1	0	0	0	0	0	0	0	0	1	1	1	0	40	1	4390	99.3	1	1	0	0	0	1	0	1	0	0	8		1	2
0	188	24.2053	170	52	53	100	55	4.6	1	1	1	0	1	0	0	0	0	0	0	0	0	1	1	1	0	39	1	3275	42.5	2	1	0	0	0	1	0	1	0	0	10	7.23	1	2
0	189	22.7023	161	52	53	116	68	4.8	1	1	1	0	1	0	0	0	0	0	0	0	0	1	2	1	0	39	5	3315	49.2	1	1	0	0	0	1	0	1	0	0			1	2
0	190	32.4189	158	52	55	120	65	3.8		2	2	1	1	0	0	0	0	0	0	0	0	1	2	1	0	40	3	3500	29.1	2	1	0	0	0	1	0	1	0	0	9		1	2
0	191		176	52					1	2	2	1	1	0	0	0	0	0	0	0	0	1	1	1	0
0	192	31.5318	158	52	52	110	60	3.7	1	1	2	1	1	0	0	0	0	0	0	0	0	1	1	1	0	41	6	3730	48	1	1	0	0	0	1	0	1	0	0	10		1	2
0	193	22.976	165	53	55	100	60	4.3	1	1	3	1	1	1	0	0	0	0	0	0	0	1	1	1	0
0	194	29.0979	168	53	53	90	55	3.7		2	1	0	1	0	0	0	0	0	0	0	0	1	1	1	0	39	6	3040	15.5	2	1	0	0	0	1	0	1	0	0	9		1	2
0	195	23.4141	165	53	54	108	68	5.6		2	3	1	1	0	0	0	0	0	0	0	0	1	1	2	0	37	0	2815	40.9	1	1	0	0	0	1	0	1	0	0	10		1	2
0	196	28.7447	169	53	54	110	62	5.2	1	1	1	0	1	0	0	0	0	0	0	0	0	1	1	1	0	41	1				1	0	0	0	1	0	1	0	0
0	197		158	53	63	128	68	4.7	10	1	1	0	1	0	0	0	0	0	0	0	0	1	1	1	0	40	5	3320	25.5	2	1	0	0	0	1	0	1	0	0	10		1	2
0	198	30.6995	167	53	53	110	60	4.6	1	2	1	0	2	0	0	0	0	0	0	0	0	1	1	1	0	40	4	3255	22.4	2	1	0	0	0	1	0	1	0	0	10			2
0	199	27.833	163	53	53	110	70				2	0	1	0	0	0	0	0	0	0	0	1	1	1	0
0	200	34.0589	163	53	57	90	55	4.3	4	2	4	2	1	0	0	0	0	0	0	0	0	2	1	1	0	40	2	3342	29.8	1	1	0	0	1	1	0	1	0	0	10	7.4	1	2
0	201		165	53	55	121	75	4.9	1	2	2	1	1	0	0	0	0	0	0	0	0	1	1	2	0	40	5	3000		2		0	0	0	1	0	1	0	0	10	7.14	1	2
0	202	29.3826	167	53	52	122	82	3.3	1	1	1	0	1	0	0	0	0	0	0	0	0	1	1	1	0
0	203	32.3833	167	53	58	105	55	4.8	1	2	2	1	5	0	0	0	0	0	0	0	0	1	1	1	0	40	2	4100	89.8		1	0	0	0	1	0	1	0	0	10		1	2
0	204	27.5948	155	53	53	124	68	4.1	1	2	2	0	1	0	0	0	0	0	0	0	0	2	1	2	0	37	0	2195	8.1	1	2	1	0	0	1	0	1	0	0	9	7.22	1	2
0	205	37.4511	158	53	53	110	68	5.8	1	2	3	0	3	0	0	0	0	0	0	0	0	1	1	1	0
0	206	31.1129	153	53	54	90	46	4.5	5	2	2	1	1	0	0	0	0	0	0	0	0	1	1	1	0	39	5	3095	18.1	1	1	0	0	0	1	0	1	0	0	10	7.25	1	2
0	207	27.0992	163	53	57	121	63	5.8	5	1	1	0	5	0	0	0	0	0	0	0	0	1	1	1	0	41	3	4110	90.5	1	2	0	0	0	1	0	1	0	0	10	7.26	1	2
0	208	27.6386		53	56	110	62	3.7	1	1	3	2	1	0	1	0	0	0	0	0	0	1	2	1	0	41	2	3240	8.4	2	1	0	0	0	1	0	1	0	0	10		1	2
0	209		168	53	59	110	65	1.3	1	2			2	0	0	0	0	0	0	0	0	1	1	1	0	39	0	2920		2	1	0	0	0	1	0	1	0	0	9	7.03	1	2
0	210	27.4634	158	53	53	110	65	3.7	1	2	1	0	1	0	0	0	0	0	0	0	0	1	1	2	0	40	0	3185	23	2	1	0	0	0	1	0	1	0	0	10		1	2
0	211	29.5688	170	53	56	100	70	4.4	1	2	1	0	1	0	0	0	0	0	0	0	0	1	1	1	0	40	3	3504	57.1	1	1	0	0	0	1	0	1	0	0	10		1	2
0	212	24.4627	173	53	53	100	65	4.9	1	2	2	1	1	0	0	0	0	0	0	0	0	1	1	1	0	41	1	3490	21.8	2	1	0	0	0	1	0	1	0	0	10		1	2
0	213		154	53	52	119	73	4.5	1	1	4	1	1	0	0	0	0	0	0	0	0				0	40	0	3060		1	1	0	0	0	1	0	1	0	0	10		1	2
0	214	29.6537	170	53	55	120	75	4.4	1	1	1	0	2	0	0	0	0	0	0	0	0	1	1	1	0	40	3	3380	33.4	2	1	0	0	0	1	0	1	0	0	10	7.2	1	2
0	215	31.4415	164	53	51	112	62	5.9	1	2	1	0	1	0	0	0	0	0	0	0	0	1	1	1	0	36	4	3138	77	2	1	0	0	0	1	0	1	0	0	10		1	2
0	216	28.1095	156	53	53	108	66	4.7	1	1	1	0	2	0	0	0	0	0	0	0	0	1	1	1	0	40	3	2944	11.5	1	1	0	0	0	1	0	1	0	0	8		1	2
0	217	29.0705	162	53	53	122	72	4.9			1	0	1	0	0	0	0	0	0	0	0	1	1	1	0	40	1	3400	50.8	1	1	0	0	0	1	0	1	0	0	10		1	2
0	218	25.859	159	53	54	100	60	5	5	1	2	1	1	0	0	0	0	0	0	0	0	2	1	1	0	40	1	3955	83.7	1	1	0	0	0	1	0	1	0	0	10		1	2
0	219	30.6721	172	53	52	110	75	4.8	1	1	3	2	1	0	0	0	0	0	0	0	0	1	1	1	0	39	4	3420	33.4	2	1	0	0	0	1	0	1	0	0	10		1	2
0	220	27.5674	170	53	53	100	55	4.5			3	1	1	1	0	0	0	0	0	0	0	1	1	1	2	36	0	2040	8.4	1	1	0	0	0	1	0	1	0	0		7.29	1	2
0	221	33.2375	170	53	53	104	60	4.6	1	2	2	1	1	0	0	0	0	0	0	0	0	1	1	1	0	34	4	2860	89.1	1	1	0	0	0	1	0	1	0	0	10	7.25	1	2
0	222	33.1389	158	53	57	118	78	4.5	1	2	3	2	1	0	0	0	0	0	0	0	0	1	1	1	0	40	2	3370	21.5	2	1	0	0	0	1	0	1	0	0	9		1	2
0	223	32.6708	158	53	54	120	70	6.1	1	2	4	1	1	0	0	0	0	0	0	0	0	1	1	1	0	39	3	3405	34.1	2	3	0	0	0	1	0	1	0	0	10	7.26	1	2
0	224	30.1492	163	53	55	110	70	4.6	4	2	7	2	1	0	0	0	0	0	0	0	0	1	1	1	0	38	4	3030	18.4	2	1	0	0	0	1	0	1	0	0	10	7.24	1	2
0	225	28.4572	176	53	54	110	55	3.6		2	2	1	1	0	0	0	0	0	0	0	0	1	1	1	0	39	4	3670	56	2	1	0	0	0	1	0	1	0	0	10		1	2
0	226	33.4511	153	53					1	1	2	1	1	1	0	0	0	0	0	0	0	1	1	1	0	39	2	3350	31.6	2	1	0	0	0	1	0	1	0	0	9		1	2
0	227	27.5975	174	53	52	111	69	3.9	1	1	3	1	1	0	0	0	0	0	0	0	0	1	1	1	0	40	0	3435	29.1	2	1	0	0	0	1	0			0	10	7.3	1	2
0	228	27.5455	168	53	53	95	60	3.7		2	3	1	1	0	0	0	0	0	0	0	0	2	1	1	0	40	1	3510	46.8	1	1	0	0	0	1	0	1	0	0	10		1	2
0	229	33.1663	162	53	53	120	68	5.1	1	2	2	1	1	0	0	0	0	0	0	0	0	1	1	1	0	39	6	3040	7.9	2	1	0	0	0	1	0	1	0	0	10		1	2
0	230	28.0192	156	53	55	102	60	4.7	7	2	1	0	1	0	0	0	0	0	0	0	0	1	1	1	0	39	1	3164	32.3	2	1	0	0	0	1	0	1	0	0	10		1	2
0	231	32.5777	167	53	55	108	68	5.9	1	2	2	1	1	0	0	0	0	0	0	0	0	1	1	1	0	39	6	3660	50.8	2	1	0	0	0	1	0	1	0	0	10		1	2
0	232	33.8398	158	53	54	120	78	4.4	1	2	1	0	3	0	0	0	0	0	0	0	0	1	1	1	0	40	3	3355	31.6	2	1	0	0	0	1	0	1	0	0	10		1	2
0	233	32.3039	156	53	53	100	50	5	5	2	2	1	1	0	0	0	0	0	0	0	0	2	2	1	0	40	1	3610	42.1	2	1	0	0	0	1	0	1	0	0	10		1	2
0	234	35.0226	170	53	54	120	70	5.9	1	2	3	2	1	0	0	0	0	0	0	0	0	1	1	1	0	40	2	3800	71.2	1	1	0	0	0	1	0	1	0	0			1	2
0	235	25.6537	163	53		96	60	4.2			5	3	1	1	0	0	0	0	0	0	0	1	1	1	0	39	5	2856	7.1	1	1	0	0	0	1	0	1	0	0	8		1	2
0	236	21.6235	164	53	53	104	60	4.2	1	1	2	1	1	1	0	0	0	0	0	0	0	1	1	1	0	40	4	3520	29.1	2	1	0	0	0	1	0	1	0	0	10	7.18	1	2
0	237	30.7187	161	53	55	115	71	4.9	7	2	2	1	1	0	0	0	0	0	0	0	0	2	1	1	0	40	2	3850	75.2	1	1	0	0	1	1	0	1	0	0	10		1	2
0	238	28.4244	171	53	53	110	60	5.2	1	2	3	1	1	0	0	0	0	0	0	0	0	1	1	1	0	39	1	3400	37.8	2	1	0	0	0	1	0	1	0	0	10		1	2
0	239	29.6235	162	53	52	100	70	5.4	7	2	2	1	1	0	0	0	0	0	0	0	0	1	2	1	0	39	5	3000	12.9	1	1	0	0	0	1	0	1	0	0	10		1	2
0	240	20.6735	169	53	54	120	65	4.6	1		2	1	1	0	0	0	0	0	0	0	0	1	1	1	0	40	2	3920	67.7	2	1	0	0	0	1	0	1	0	0	10		1	2
0	241	29.4839	164	53	53	108	75	4.6		1	2	1	1	0	0	0	0	0	0	0	0	1	1	1	0	37	4	2500	11.1	1	2	0	0	0	1	0	1	0	0	10	7.37	1	2
0	242	20.4572	170	53	53	110	60	4.4		1	1	0	1	1	0	0	0	0	0	0	0	1	1	1	0	39	6	3795	77.6	2	1	0	0	0	1	0	1	0	0	5	7.22	1	2
0	243	37.3498	167	53	53	110	60	4.7	1	2	2	1	1	0	0	0	0	0	0	0	0	1	1	1	0	40	2	3250	14.2	2	1	0	0	0	1	0	1	0	0	10		1	2
0	244	32.5585	160	54	56	124	90	3.7	1	2	2	1	1	0	0	0	0	0	0	0	0	1	1	1	0	41	3	3455	17.6	2	1	0	0	0	1	0	1	0	0	10		1	2
0	245	35.2197	165	54	53	102	50	3.8		2	3	1	1	0	0	0	0	0	0	0	0	1	1	1	0
0	246	36.0767	165	54	59	110	68	5.1	1	2	1	0	1	0	0	0	0	0	0	0	0	1	1	1		41	1	3755	71.2	1	1	0	0	0	1	0	1	0	0	10		1	2
0	247	26.7461	163	54	62	113	65	8.1	1	1	1	0	4	0	0	0	0	0	0	0	0	1	1	1	0	40	5	3550	57.9	1	1	0	0	0	1	0	1	0	0	10		1	2
0	248	27.5428	163	54	55	105	70	4.5	1	1	1	0	1	0	0	0	0	0	0	0	0	1	1	1	0	40	6	3670	54.8	2	1	0	0	0	1	0	1	0	0	9	7.05	1	2
0	249	30.089	173	54	55	140	74	4.8	1	2	3	2	1	0	0	0	0	0	0	0	0	1	1	1	0	39	5	3760	62.2	2	1	0	0	0	1	0	1	0	0	10		1	2
0	250	26.5079	173	54	54	90	55	5.4	1	2	2	1	1	0	0	0	0	0	0	0	0	1	1	1	0	42	0	3558	20.3	2	2	0	0	0	1	0	1	0	0	10	7.2	1	2
0	251	41.3881	165	54	53	100	60	4.3	1	2	2	1	1	0	0	0	0	0	0	0	0	1	1	1	0	39	0	3120	18.7	2	1	0	0	0	1	0	1	0	0	10		1	2
0	252	28.4435	164	54	55	110	60	4.6	1	1	1	0	1	0	0	0	0	0	0	0	0	1	1	1	0	38	5	3460	66.3	2	1	0	0	0	1	0	1	0	0	8	7.01	1	2
0	253	31.5483	168	54	54	90	50	4.8	1	2	3	2	1	0	0	0	0	0	0	0	0	1	1	1	0	40	4	4450	97.7	1	1	0	0	0	1	0	1	0	0	10		1	2
0	254	21.2047	162	54	57	104	66	4.3	1	1	2	0	1	0	0	0	0	0	0	0	0	1	1	1	0	39	2	3525	63.3	2	1	0	0	0	1	0	1	0	0	9		1	2
0	255	35.5729	158	54	58	110	68	3.4		2	3	1	1	0	0	0	0	0	0	0	0	1	2	1	0
0	256	32.6735	170	54	54	95	62	4.2	1	2	3	2	1	0	0	0	0	0	0	0	0	1	1	1	0	40	6	4200	90.5	1	1	0	0	0	1	0	1	0	0	10		1	2
0	257	24.5914	161	54	53	116	65	4.5	4	1	1	0	1	0	0	0	0	0	0	1	0	1	1	1	0	38	6	2950	20.1	2	1	0	0	0	1	0	1	0	0	10	7.3	1	2
0	258	31.4853	172	54	55	130	65	4.5	1	2	1	0	1	0	0	0	0	0	0	0	0	1	1	1	0	39	3	3395	61.4	1	1	0	0	0	1	0	1	0	0	10		1	2
0	259	29.1253	165	54	54	112	68	5.8	1	2	2	1	1	0	0	0	0	0	0	0	0	1	1	1	0	41	6	3930	50.8	2	1	0	0	0	1	0	1	0	0		7.24	1	2
0	260	30.7461	164	54	54	103	63	4.6	1	2	3	2	1	0	0	0	0	0	0	0	0	1	1	1	0	40	0	4100	91.5	1	1	0	0	0	1	0	1	0	0	10		1	2
0	261	34.7324	165	54	55	126	65	3.8	1	1	5	4	1	0	0	0	0	0	0	0	0	1	1	1	0	37	5	2750	14.9	2	1	0	0	0	1	0	1	0	0	10	7.3	1	2
0	262	29.0513	158	54	56	92	62	4.9	7	2	2	0	1	0	0	0	0	0	0	0	0	1	1	1	0	40	5	3395	42.9	1	1	0	0	0	1	0	1	0	0	8	7.16	1	2
0	263	24.8624	172	54	53	105	60	5.3	1	1	2	1	1	0	0	0	0	0	0	0	0	1	1	1	0	40	6	3120	10.9	1	1	0	0	0	1	0	1	0	0	10		1	2
0	264	38.59	152	54	54	110	60	4.9			3	1	1		0	0	0	0	0	0	0	1	1	1	0	30	5	1260	38.6	1	3	0	0	1	1	0	1	0	0	5	7.19	2	2
0	265	20.9719	169	54	55	100	55	3.9	1	1	2	0	1	1	0	0	0	0	0	0	0	1	1	1	0	40	2	3770	81.3	1	1	0	0	0	1	0	1	0	0	10		1	2
0	266	24.731	175	54	54	108	57	4.4	1	1	2	0	1	1	0	0	0	0	0	0	0	1	1	1	0	40	2	3585	66.6	1	1	0	0	0	1	0	1	0	0	10		1	2
0	267	31.3374	173	54	54	100	65	5.7	1	2	2	1	1	0	0	0	0	0	0	0	0	1	1	1	0	41	2	3920	55.6	2	1	0	0	0	1	0	1	0	0	10		1	2
0	268	29.0842	170	54				3.3		1	1	0	1	0	0	0	0	0	0	0	0	1	1	1	0	39	5	3275	45.2	1	1	0	0	0	1	0	1	0	0	10		1	2
0	269	34.5572	158	54	54	100	60	4.4		2	1	0	1	0	0	0	0	0	0	0	0	1	1	1	0	37	6	3320	68.8	2	1	0	0	0	1	0	1	0	0	10	7.21	1	2
0	270	29.9083	167	54	55	120	66	4.1	1	1	2	1	1	0	0	0	0	0	0	0	0	1	1	1	0	39	6	3630	48	2	1	0	0	0	1	0	1	0	0	10		1	2
0	271	33.0376	165	54	56	110	70	4.1	1	2	3	2	1	0	0	0	0	0	0	0	0	1	2	2	0	39	2	3965	82.6	2	1	0	0	0	1	0	1	0	0	10		1	2
0	272	26.9268	165	54	55	90	60	5.5	1	2	1	0	2	0	0	0	0	0	0	0	0	1	1	1	0	36	3	2395	26.1	1	3	0	0	0	1	0	1	0	0	10		1	2
0	273	35.7317	168	54	65	117	76	7.5	1	2	3	2	1	0	0	0	0	0	0	0	0	1	1	1	0	39	5	3480	36.7	2	1	0	0	0	1	0	1	0	0	10		1	2
0	274	37.3963	170	54	54	107	71	4		2	4	2	1	0	0	0	0	0	0	0	0	1	1	1	0	40	3	3395	21.5	2	1	0	0	0	1	0	1	0	0	9		1	2
0	275	31.5181	167	54	54	108	60	5.1	1	2	5	3	1	0	0	0	0	0	0	0	0	1	1	1	0	38	0	4030	94.2	2	3	0	0	0	1	0	1	0	0	10		1	2
0	276	34.141	165	54	56	108	60	4.1	1	2	3	1	1	0	0	0	0	0	0	0	0	1	1	1	0	40	0	2815	4.7	1	1	0	0	0	1	0	1	0	0	10	7.07	1	2
0	277	23.8658	172	54	54	135	78	4.4	1	1	3	2	1	0	0	0	0	0	0	0	0	1	1	1	0	41	5	3860	46	2	1	0	0	0	1	0	1	0	0	10		1	2
0	278	32.9473	169	54	54	100	70	4.5	1	2	4	2	1	0	0	0	0	0	0	0	0	1	1	1	0	39	1	2970	9.7	2	1	0	0	0	1	0	1	0	0			1	2
0	279	35.4606	163	54	54	105	60	4.4	1	2	1	0	1	0	0	0	0	0	0	0	0	1	1	1	0	41	2	3500	46.4	1	1	0	0	0	1	0	1	0	0	10		1	2
0	280	30.4914	164	54	54	95	60	5.4	3	1	1	0	1	1	0	0	0	0	0	0	0	1	1	1	0	39	2	2595	3.1	2	1	0	0	1	1	0	1	0	0	10	7.19	1	2
0	281	21.8398	169	54	54	108	60	4.4	1	1	1	0	1	0	0	0	0	0	0	0	0	2	1	1	0	40	1	3320	31.9	2	1	1	0	0	1	0	1	0	0	10	7.26	1	2
0	282	29.3936	167	54	57	120	75	4.4	1	1	1	0	1	0	0	0	0	0	0	0	0	1	1	1	0	22	5	530		2	1	0	0	0	1	0	2	1	0	0		1	2
0	283	26.2998	165	54	58	110	55	4.2	1	1	2	0	1	0	0	0	0	0	0	0	0	1	1	1	0	41	6			2	1	0	0	0	1	0	1	0	0	10		1	2
0	284	24.3285	173	54	57	110	60	4.8	1	1	1	0	1	0	0	0	0	0	0	0	0	1	1	1	0	40	0	3500	50.4	2	1	0	0	0	1	0	1	0	0	10		1	2
0	285	33.6865	169	54	56	110	60	4.7	1	2	2	1	1	0	0	0	0	0	0	0	0	1	1	1	0	40	6	3605	46.4	1	1	0	0	0	1	0	1	0	0	10		1	2
0	286	34.5435	165	54		118	70	5.1			2	1	1	0	0	0	0	0	0	0	0	1	1	1	0	41	0	3380	25.5	1	1	0	0	0	1	0	1	0	0	9	7.22	1	2
0	287	26.204	160	54	55	110	52	4.3	1	2	2	1	1	0	0	0	0	0	0	0	0	1	1	1	0	41	3	3300	17.1	1	1	0	0	0	1	0	1	0	0	10		1	2
0	288	23.9726	164	54	59	110	62	5.1	10	1	1	0	1	0	0	0	0	0	0	0	0	1	1	1	0
0	289	32.8241	171	54	55	110	72	4.8	1	2	3	2	1	0	0	0	0	0	0	0	0	1	1	1	0	39	6	3355	24.8	2	1	0	0	0	1	0	1	0	0	10		1	2
0	290	32.3066	164	54	53	118	60	4.2	1	2	2	0	1	0	0	0	0	0	0	0	0	1	1	1	0	40	0	3466	59.5	1	1	0	0	0	1	0	1	0	0	10	7.12	1	2
0	291	30.0507	164	54	56	105	70	4.6	1	2	1	0	2	0	0	0	0	0	0	0	0	1	1	2	0	40	1	3420	52.8	1	1	0	0	0	1	0	1	0	0	9	7.12	1	2
0	292	31.6331	172	54	54	100	60	4	1	1	1	0	1	0	0	0	0	0	0	0	0	1	1	1	0	40	6	2855	6.3	1	1	0	0	0	1	0	1	0	0	10	7.29	1	2
0	293	26.8638	163	54	54	107	59	4.5			2	0	1		0	0	0	0	0	0	0	1	1	1	0	39	2	3640	72.9	2	1	0	0	0	1	0	1	0	0	9		1	2
0	294		160	54	55	106	70	4.1	1	1	2	1	1	0	0	0	0	0	0	0	0	1	1	1	0	39	6	3045		1	1	0	0	0	1	0	1	0	0	10		1	2
0	295	32.7091	167	54	56	107	71	4.1		2	2	1	1	0	0	0	0	0	0	0	0	1	1	1	0	39	5	3295	33	1	1	0	0	0	1	0	1	0	0	10		1	2
0	296	30.3655	162	54	55	84	54	4.1	1	2	2	1	1	0	0	0	0	0	0	0	0	1	1	2	0	38	1	3100	42.1	1	2	0	0	0	1	0	1	0	0	10		1	2
0	297	22.7105	157	54	55	102	71	3.9		1	1	0	1	1	0	0	0	0	0	0	0	1	1	1	0	39	2	3280	40.5	2	1	0	0	0	1	0	1	0	0	10		1	2
0	298	26.8638	168	54	54	122	74	3.8	1	2	3	1	1	0	0	0	0	0	0	0	0	1	1	1	0	40	3	3380	31.2	1	1	0	0	0	1	0	1	0	0	10		1	2
0	299	30.7351	161	54	56	120	75	4.4	1	2	1	0	1	0	0	0	0	0	0	0	0	1	1	1	0	32	4	1682	47.6	1	1	0	0	0	1	0	1	0	0	9		1	2
0	300	36.6352	173	54	54	115	65	5.9	1	2	1	0	1	0	0	0	0	0	0	0	0	1	1	1	0	38	5	3135	36.7	2	2	0	0	0	1	0	1	0	0	9	7.27	1	2
0	301	25.681	167	54		118	78	4.3	1	2	1	0	1		0	0	0	0	0	0	0	1	1	1	0	38	5	3095	44.8	1	2	1	1	0	1	0	1	0	0	10	7.18	1	2
0	302	27.2498	163	54	54	120	70		1	1	1	0	1	0	0	0	0	0	0	0	0	1	1	1	0	40	6	3060	15.5	1	1	0	0	0	1	0	1	0	0	8		1	2
0	303	32.7556	174	54	55	108	68	4.5	1	2	7	1	1	0	0	0	0	0	0	0	0	1	1	1	0
0	304	31.8522	160	54	54	88	58	4.2	1	2	4	2	1	0	0	0	0	0	0	0	0	1	1	1	0
0	305	28.5969	164	54	54	130	62	4.6	1	2	2	0	1	0	0	0	0	0	0	0	0	1	1	1	0							0	0	0	1	0			0
0	306	26.872	164	55	55	133	78	5.1		2	1	0	1	0	0	0	0	0	0	0	0	1	1	1	0	37	5	2850	40.9	1	2	0	1	0	1	0	1	0	0	10	7.32	1	2
0	307	29.1389	158	55	55	110	65	4.9	1	2	1	0	1	0	0	0	0	0	0	0	0	1	1	1	0	38	1	3350	66.6	2	1	0	0	0	1	0	1	0	0				2
0	308	31.2252	172	55	55	96	64	5.3	1	2	3	2	1	0	0	0	0	0	0	0	0	1	1	1	0	35	0	2035	20.1	1	1	0	0	0	1	0	1	0	0	8		1	2
0	309	35.6797	170	55	54	135	78	4.9	1	2	1	0	1	0	0	0	0	0	0	0	0	1	1	1	0	39	2	3330	45.2	2	1	1	0	0	1	0	1	0	0	10		1	2
0	310	33.7687	182	55	59	115	65	4.3	3	1	2	1	1		0	0	0	0	0	0	0	1	2	1	0	39	1	3275	40.1	1	1	0	0	0	1	0	1	0	0	10	7.2	1	2
0	311	28.6708	172	55	55	100	70	4.8	1	2	2	1	1	0	0	0	0	0	0	0	0	1	1	1	0	40	6	4260	85.1	2	1	0	0	0	1	0	1	0	0	10		1	2
0	312	34.8693	164	55	55	110	60	5.1	1	2	4	2	1	0	0	0	0	0	0	0	0	1	1	1	0	39	2				1	0	0	0	1	0			0			1	2
0	313	34.4257	172	55	56	90	61	3.8	1	2	2	1	1	0	0	0	0	0	0	0	0	1	1	1	0	37	3	2500	8.1	2	1	0	0	0	1	0	1	0	0	9		1	2
0	314	25.347	165	55	55	128	52	4.8	1	2	2	0	1	0	0	0	0	0	0	0	0	1	1	1	0	36	2	2875	70.9	1	1	0	0	0	1	0	1	0	0	10		1	2
0	315	28.5366	163	55	55	90	55	6.8			2	1	1	0	0	0	0	0	0	0	0	1	1	1	0	41	0	3480	33.7	1	1	0	0	0	1	0	1	0	0	10		1	2
0	316	28.5229	171	55	55	120	80	3.9	1	1	3	2	1	0	0	0	0	0	0	0	0	1	1	1	0	38	6	3220	27.4	2	1	0	0	0	1	0	1	0	0	10		1	2
0	317	25.9329	165	55	55	110	70	4.4	1	1	1	0	1	0	0	0	0	0	0	0	0	1	1	1	0	39	4	3210	40.9	1	1	0	0	0	1	0	1	0	0	10		1	2
0	318	32.4846	169	55	55	102	60	5.2	1	2	1	0	1	0	0	0	0	0	0	0	0	1	1	1	0
0	319	31.4333	173	55	56	100	70	4.6	1	2	1	0	1	0	0	0	0	0	0	0	0	1	1	1	0	40	3			2	1	0	0	0	1	0	1	0	0	10	7.12	1	2
0	320	27.9945	163	55	55	114	64	6.5	1	2	1	0	1	0	0	0	0	0	0	0	0	1	1	1	0	38	0	2800	30.9	1	1	0	0	0	1	0	1	0	0	10		1	2
0	321	36.7611	166	55	55	100	50	4.6			3	2	1	0	0	0	0	0	0	0	0	1	1	1	0	40	4	3190	16.4	1	1	0	0	0	1	0			0	10	7.15	1	2
0	322	29.0459	164	55	58	120	70	5.6	1	2	1	0	1	0	0	0	0	0	0	0	0	1	1	1		28	6	500	2.9	1	2	0	1	0	1	0	2	1	1	0		1	2
0	323	33.8508	160	55	55	104	70	3.9	7	2	2	0	1	0	0	0	0	0	0	0	0	1	1	1	0	41	2	3734	55.2	2	1	0	0	0	1	0	1	0	0	10		1	2
0	324	25.4565	167	55	57	110	60	4			1	0	1	0	0	0	0	0	0	0	0	1	1	1	0	41	2	3700	65.2	1	1	0	0	0	1	0	1	0	0	10	7.11	1	2
0	325	31.206	165	55	60	120	60	4.5	1	2	2	1	1	0	0	0	0	0	0	0	0	1	1	1		38	3	2805	15.9	1	1	0	0	0	1	0	1	0	0	10		1	2
0	326	30.694	173	55	55	100	60	5	1	2	2	1	1	0	0	0	0	0	0	0	0	1	1	1	0	39	5	3180	23.9	1	1	0	0	0	1	0	1	0	0	10		1	2
0	327	30.3491	154	55	57	104	76	5.1	3	1	1	0	1	0	0	0	0	0	0	0	0	1	1	1		37	5	3070	61.4	1	2	1	0	0	1	0	1	0	0	10		1	2
0	328	27.9452	170	55	56	110	68	5.1	1	2	1	0	1	0	0	0	0	0	0	0	0	1	1	1	0	40	5	4405	97	2	1	0	0	0	1	0	1	0	0			1	2
0	329	33.0924	170	55	57	100	70	4.7			3	2	1		0	0	0	0	0	0	0	1	1	1	0	40	5	3420	20.6	2	1	0	0	0	1	0	1	0	0	10		1	2
0	330	24.6407	170	55	56	98	68	4.2	1	1	1	0	1	0	0	0	0	0	0	0	0	1	1	1	0	38	5	3160	50.8	1	1	0	0	0	1	0	1	0	0	10		1	2
0	331	26.3217	168	55	56	102	66	4.3	1	2	1	0	1	0	0	0	0	0	0	0	0	1	1	1	0	37	2	2920	44.4	2	1	0	0	0	1	0	1	0	0	10		1	2
0	332	31.0719	161	55	55	110	60	4.6	1	2	3	0	1	0	0	0	0	0	0	0	0	1	1	1	0	38	4				3	0	0	0	1	0			0
0	333	22.601	116	55	61	116	58	4.4		1	2	1	1	1	0	0	0	0	0	0	0	1	1	1	0	39	0	3210	36.7	1	1	0	0	0	1	0	1	0	0	9		1	2
0	334	35.1704	172	55	53	110	60	3.2		2	2	1	5	0	0	0	0	0	0	0	0	1	1	1	0	39	6	3400	28.1	2	2	0	0	0	1	0	1	0	0	10		1	2
0	335	33.9795	164	55	58	118	66	4.2	1	2	4	2	1	0	0	0	0	0	0	0	0	1	1	1	0
0	336	31.4114	168	55	55	125	68	4.8	1	1	2	1	1	0	0	0	0	0	0	0	0	1	1	1	0	42	1	3835	39.7	2	2	0	0	0	1	0	1	0	0	10		1	2
0	337	34.0972	155	55	56	100	60	4.5	1	1	3	1	1	0	0	0	0	0	0	0	0	1	1	1	0	39	4	3420	46.4	1	3	0	0	0	1	0	1	0	0	10		1	2
0	338	31.1403	160	55	55	110	65	4.6	1	2	1	0	1	0	0	0	0	0	0	0	0	1	1	1	0	41	3	3740	54	2	1	0	0	0	1	0	1	0	0	10	7.29	1	2
0	339	30.9158	158	55	56	100	70	4.2	5	1	3	1	1	0	0	0	0	0	0	0	0	2	1	1	0	38	3	2740	12.7	1	2	0	0	0	1	0	1	0	0	8		2	2
0	340	33.8727	158	55	55	119	68	4.5	2	1	3	1	1	0	0	0	0	0	0	0	0	2	2	1	0	41	5	3495	18.1	2	1	0	0	0	1	0	1	0	0	10	7.16		2
0	341	29.744	170	55	55	110	58	5.2	1	2	1	0	1	0	0	0	0	0	0	0	0	1	1	1	0	39	0	3285	45.6	2	1	0	0	0	1	0	1	0	0	10		1	2
0	342	35.6057	163	55	58	100	65	5.6	1	2	2	1	1	0	0	0	0	0	0	0	0	1	1	1	0	41	0	3340	14	2	1	0	0	0	1	0	1	0	0	10		1	2
0	343	26.2916	165	55	56	94	58	5.3	1	2	1	0	1	0	0	0	0	0	0	0	0	1	1	1	0	41	2	3980	75.5	2	1	0	0	0	1	0	1	0	0	9		1	2
0	344	33.8508	163	55	55	96	64	3.6	1	2	1	0	1	0	0	0	0	0	0	0	0	1	1	1	0	39	6	3890	91.2	1	1	0	0	0	1	0	1	0	0	10		1	2
0	345	29.9959	170	55	55	125	60	5.4	1	2	2	0	1	0	0	0	0	0	0	0	0	1	2	1	0	38	3	2980	28.4	2	1	0	0	0	1	0	1	0	0	10		1	2
0	346	24.282	167	55	56	100	60	5	1	1	1	0	1	0	0	0	0	0	0	0	0	1	1	1	0	40	3	2954	7.6	2	1	0	0	0	1	0	1	0	0	5	7.18	1	2
0	347	26.256	175	55	57	110	74	5.6		2	2	1	1	0	0	0	0	0	0	0	0	1	1	1	0	39	4	3860	72.2	2	1	0	0	0	1	0	1	0	0	10		1	2
0	348		167	55	55	107	66	5.1	7	2	1	0	1	0	0	0	0	0	0	0	0	1	1	1	0	40	1	3765		1	1	0	0	0	1	0	1	0	0	10		1	2
0	349	33.5907	162	55	56	108	66	4.5	1	2	3	2	1	0	0	0	0	0	0	0	0	1	1	1	0	40	2	4070	79.1	2	1	0	0	0	1	0	1	0	0	10
0	350	26.204	168	55	53	110	55	4.3	1	1	1	0	1	1	0	0	0	0	0	0	0	1	1	1	0	40	3	2840	7.2	1	1	0	0	0	1	0	1	0	0	10	7.27	1	2
0	351	29.963	169	55	54	105	75	4.2	1	1	2	1	1	1	0	0	0	0	0	0	0	1	1	1	0	41	2	3192	6.8	2	1	0	0	0	1	0	1	0	0	10	7.16	1	2
0	352	34.0096	170	55	57	118	64	8.3	1	1	2	1	1	0	0	0	0	0	0	0	0	1	1	1	0	38	5	3300	36.3	2	1	0	0	0	1	0	1	0	0	10		1	2
0	353	27.6277	161	55	60	100	45	5.2	1	1	2	1	1	1	0	0	0	0	0	0	0	1	1	1	0	41	2	3795	44.4	2	1	0	0	0	1	0	1	0	0	10		1	2
0	354		161	55	57	105	65	3.3		2	3	2	1	0	0	0	0	0	0	0	0	1	1	1	0
0	355	28.4654	156	55	56	106	60	4.1	1	1	3	0	1	1	0	0	0	0	0	0	0	1	1	1	0	40	5	3750	63.7	2	1	0	0	0	1	0	1	0	0	10	7.26	1	2
0	356	35.3073	162	55	55	110	55	5.1		2	2	1	1	0	0	0	0	0	0	0	0	1	1	1	0
0	357	32.334	175	55	55	98	50	5.9	1	2	2	1	1	0	0	0	0	0	0	0	0	1	1	1	0	40	2	3230	21.5	1	1	0	0	1	1	0	1	0	0	4	7.16	2	2
0	358	28.2108	168	55	56	110	73	4.4	1	2	1	0	1	0	0	0	0	0	0	0	0	1	1	1		40	2	3840	85.5	1	1	0	0	0	1	0	1	0	0	10	7.3	1	2
0	359	20.2519	161	55	58	115	50	4.6	1	1	2	0	1	1	0	0	0	0	0	0	0	1	1	1	0	38	0	3085	45.2	2	2	0	1	0	1	0	1	0	0	9	7.36	1	2
0	360	24.9528	170	55	55	119	69	5.1	1	2	1	0	1	0	0	0	0	0	0	0	0	1	1	1	0	40	2	3040	17.9	1	1	0	0	0	1	0	1	0	0	10		1	2
0	361	27.2307	172	55	57	125	70	4.4	1	2	2	0	1	0	0	0	0	0	0	0	0	1	1	1	0	40	5	3155	22.4	1	1	0	0	0	1	0	1	0	0	10		1	2
0	362	24.9473	165	55	54	115	65	4.6	1	1	1	0	1	0	0	0	0	0	0	0	0	1	1	1	0	41	3	3056	11.9	1	1	0	0	0	1	0	1	0	0	10		1	2
0	363	27.7454	163	55	55	110	60	4.3	1	2	1	0	1	0	0	0	0	0	0	0	0	1	1	1	0	40	1			2	1	0	0	0	1	0	1	0	0	10		1	2
0	364	27.9398	164	55	65	114	70	4.5		1	3	1	1	0	0	0	0	0	0	0	0	1	1	1	0	39	6	3200	23.9	1	1	0	0	0	1	0	1	0	0	10		1	2
0	365	28.4517	172	55	60	110	65	3.8		1	5	2	1	0	0	0	0	0	0	0	0	1	1	1	0	39	1	3600	56	2	1	0	0	0	1	0	1	0	0	10		1	2
0	366	22.8665	169	55	57	110	60	5.7	1	1	1	0	1	1	0	0	0	0	0	0	0	1	1	1	0	38	4	2858	17.9	2	1	0	0	0	1	0	1	0	0	10	7.23	1	2
0	367	27.7974	150	55	61	110	60	3.8		1	1	0	1	1	0	0	0	0	0	0	0	1	1	1	0
0	368	35.4059	170	55	59	110	60	4.5	1	2	1	0	1	0	0	0	0	0	0	0	0	1	1	1	0	40	1	3220	33.7	1	3	0	0	0	1	0	1	0	0	10	7.39	1	2
0	369	34.59	172	55	55	110	70	3.9		2	4	0	1	0	0	0	0	0	0	0	0	1	1	1	0	40	1	3690	65.5	2	3	0	0	0	1	0	1	0	0	10		1	2
0	370	23.8303	156	55	55	120	55	4.9		1	1	0	1	0	0	0	0	0	0	0	0	1	1	1	1	31	1	570	0.3	2	1	0	0	0	1	0	2	1	0	0		1	2
0	371	23.2033	166	55	56	111	65	3.8	4	2	1	0	1	0	0	0	0	0	0	0	0	1	1	1	0	41	6	4280	88.3	2	2	0	0	0	1	0	1	0	0	10	7.35	1	2
0	372	31.7755	172	55	56	120	70	4.3	1	2	5	2	1	0	0	0	0	0	0	0	0	1	1	1	0	39	3	3180	17.6	2	1	0	0	0	1	0	1	0	0	10		1	2
0	373	34.0534	160	55	57	119	73	3.9	4	1	6	3	1	0	0	0	0	0	0	0	0	1	1	1	0	40	6	2890	3.8	1	2	0	0	0	1	0	1	0	0	10	7.09	1	2
0	374	32.6543	167	55	56	100	58	4.7	1	2	2	1	1	0	0	0	0	0	0	0	0	1	1	1	0	16	1	80		1	2	0	0	0	1	0	2	1	0	0		1	1
0	375	21.7057	174	55	56	134	70	4.7		1	2	1	1	0	0	0	0	0	0	0	0	1	1	1	0	37	3	2835	33.7	1	1	0	0	0	1	0	1	0	0	10	7.31	1	2
0	376	30.8556	171	55	55	125	70	3.4	1	2	2	1	1	0	0	0	0	0	0	0	0	1	2	1	0	39	2	3090	14	2	2	1	0	0	1	0	1	0	0	10		1	2
0	377	32.8898	165	55		100	60	5	5	2	2	1	1	0	0	0	0	0	0	0	0	1	1	1	0	40	4	3385	19.8	2	1	0	0	0	1	0	1	0	0	10		1	2
0	378	25.2129	160	55	55	120	74	4.9	1	1	2	1	1	0	0	0	0	0	0	0	0	1	1	1	0	40	4	4380	92.1	2	1	0	0	0	1	0	1	0	0	10		1	2
0	379	34.2998	165	56	56	108	68	4.5	1	2	1	0	1	0	0	0	0	0	0	0	0	1	2	2	0	41	6	3385	20.9	2	2	0	0	0	1	0	1	0	0	10		1	2
0	380	42.9459	166	56	62	128	78	5.2	1	2	3	2	1	0	0	0	0	0	0	0	0	1	1	2	0	40	4	3050	9.5	1	2	0	0	0	1	0	1	0	0	10		1	2
0	381	35.8658	172	56	62	110	60	4.7		2	5	3	1	0	0	0	0	0	0	0	0	1	1	1	0	41	3	4320	92.1	1	1	0	0	0	1	0	1	0	0	10		1	2
0	382	37.5305	166	56	56	100	69	4.9			5	2	1	0	0	0	0	0	0	0	0	1	1	1	0	39	5	3726	59.1	2	1	0	0	0	1	0	1	0	0	10		1	2
0	383	21.5195	168	56	52	105	55	4.5	1	1	1	0	1	0	0	0	0	0	0	0	0	1	1	1	0	40	5	3855	72.2	2	1	0	0	0	1	0	1	0	0	10		1	2
0	384	25.5441	160	56	56	92	50	4.2	1	1	3	1	1	0	0	0	0	0	0	0	0	1	1	1	0	40	4	3335	16.6	2	1	0	0	0	1	0	1	0	0	10		1	2
0	385	27.9945	172	56	57	114	62	4.6	1	2	1	0	1	0	0	0	0	0	0	0	0	1	2	1	0	40	1	3410	52	1	1	0	0	0	1	0	1	0	0	10	7.25	1	2
0	386	32.4901	164	56	56	90	60	4.4	1	2	2	1	1	0	0	0	0	0	0	0	0	1	1	1	0	40	5	4285	87.5	2	1	0	0	0	1	0	1	0	0	10	7.26	1	2
0	387	28.5558	155	56	58	110	60	4.5	1	2	1	0	1	0	0	0	0	0	0	0	0	1	1	1	0	41	2	3050	7.6	2	1	0	0	0	1	0	1	0	0	3		2	2
0	388	33.2266	165	56	56	109	66	4	1	2	4	3	1	0	0	0	0	0	0	0	0	1	1	1	0	39	1	3080	24.2	1	1	0	0	0	1	0	1	0	0	10	7.25	1	2
0	389	29.8891	168	56	56	108	70	4.4	1	1	3	1	1	0	0	0	0	0	0	0	0	1	1	1	0	40	6	3910	73.6	1	1	0	0	0	1	0	1	0	0	10		1	2
0	390	27.7481	163	56	56	105	68	4.5	1	2	1	0	1	0	0	0	0	0	0	0	0	1	1	1	0	41	0	3530	52.4		1	0	0	0	1	0	1	0	0	10
0	391	28.1752	165	56	58	110	55	4.4	1	2	1	0	1	0	1	0	0	0	0	0	0	1	2	1	0	40	2	3562	64.4	1	1	0	0	0	1	0	1	0	0	9		1	2
0	392	33.5305	170	56	56	138	77	4.7	1	2	2	1	1	0	0	0	0	0	0	0	0	1	1	1	0	39	3	3580	63.3	1	1	0	0	0	1	0	1	0	0	10		1	2
0	393	32.2136	165	56	56	130	60	4.5		2	1	0	1	1	0	0	0	0	0	0	0	2	1	1	0	40	4	3710	61.8	2	1	0	0	0	1	0	1	0	0	9		1	2
0	394	35.7481	167	56	57	106	69	4.9		2	2	1	1	0	0	0	0	0	0	0	0	1	1	1	0	40	1	2935	4	2	1	0	0	0	1	0	1	0	0	10		1	2
0	395	33.8919	164	56	55	100	62	4.4	1	2	2	1	1	0	0	0	0	0	0	0	0	1	1	1	0	40	4	3886	74.9	1	1	0	0	0	1	0	1	0	0	10		1	2
0	396	31.9562	160	56	61	111	58	4.4	1	2	1	0	1	0	0	0	0	0	0	0	0	1	1	1	0	39	4	3630	79.4	1	1	0	0	0	1	0	1	0	0	10	7.25	1
0	397	22.8583	175	56	59	116	56	4.6		1	1	0	1	1	0	0	0	0	0	0	0	1	1	1	0	38	3	2962	27.1	2	1	0	0	0	1	0	1	0	0	9		1	2
0	398	19.7591	165	56	56	95	60	4.4			2	0	1	0	0	0	0	0	0	0	0	1	1	1	0	40	3	3235	22.1	2	1	0	0	0	1	0	1	0	0	10		1	2
0	399	31.091	165	56	58	95	55	5.1	1	2	4	3	1	0	0	0	0	0	0	0	0	1	1	1	0	41	0	4140	76.4	2	1	0	0	0	1	0	1	0	0	10		1	2
0	400	33.5524	163	56	59	100	56	4.5		2	3	1	1	0	0	0	0	0	0	0	0	2	1	1	0	40	4	3362	18.1	2	1	0	0	0	1	0	1	0	0	10		1	2
0	401	32.1697	169	56	57	130	80	5.5	1	2	2	0	1	0	0	0	0	0	0	0	0	1	1	1	0	40	0	3700	68.4	2	1	0	0	0	1	0	1	0	0	10	7.14	1	2
0	402	35.8467	165	56	59	120	70	4.8	1	2	3	2	1	0	0	0	0	0	0	0	0	1	1	1	0	39	4	3530	43.3	2	1	0	0	0	1	0	1	0	0	10		1	2
0	403	27.5784	161	56	56	110	65	4.3	1	1	1	0	1	1	0	0	0	0	0	0	0	1	1	1	0			2800		2	1	0	0	0	1	0	1	0	0	9	7.04	1	2
0	404	33.8563	167	56	56	93	63	4.6	1	2	2	1	1	0	0	0	0	0	0	0	0	1	1	1	0	38	2	3590	68.8	2	2	0	0	1	1	0	1	0	0	9		1	2
0	405	29.3279	165	56	58	110	58	4.7	1	2	1	0	1	0	0	0	0	0	0	0	0	1	1	1	0	39	4	3360	55.6	1	1	0	0	0	1	0	1	0	0	10		1	2
0	406	28.4736	171	56	56	110	60	4.5	1	1	1	0	1	0	1	0	0	0	0	0	0	1	1	1	0	38	4	3170	42.5	2	1	0	0	0	1	0	1	0	0	10	7.21	1	2
0	407	32.8159	169	56	55	130	58	4.9	1	2	2	0	1	0	0	0	0	0	0	0	0	1	1	1	0	40	4	3520	56.8	1	1	0	0	0	1	0	1	0	0	10		1	2
0	408	38.1656	163	56	57	114	63	3.4	1	2	3	2	1	0	0	0	0	0	0	0	0	1	1	1	0	37	6	2855	27.8	1	3	0	0	0	1	0	1	0	0	9	7.35	1	2
0	409	29.0568	169	56	56	110	60	4.2	1	2	1	0	1	0	0	0	0	0	0	0	0	1	1	1	0	40	4				1	0	0	0	1	0			0
0	410	27.948	168	56	56	100	65	3.7		2	1	0	1	0	0	0	0	0	0	0	0	1	1	1	0	41	0				1	0	0	0	1	0			0
0	411	33.1253	173	56	56	126	76	4.1	1	2	3	0	1	0	0	0	0	0	0	0	0	1	1	1	0	40	3	3280	25.5	2	1	0	0	0	1	0	1	0	0	10		1	2
0	412	29.9576	160	56	58	118	58	5.4	1	2	1	0	1	0	0	0	0	0	0	0	0	1	1	1	0	38	4	3260	50.8	2	1	0	0	0	1	0	1	0	0	9		1	2
0	413	32.8131	170	56	55	130	75	4.2	1	2	2	1	1	0	0	0	0	0	0	0	0	1	1	1	0	40	1	3005	5.7	2	1	0	0	0	1	0	1	0	0	10		1	2
0	414		173	56	57	121	68	5.2	1	2	2	1	1	0	0	0	0	0	0	0	0	1	1	1	0	40	3	3990		1	1	0	0	0	1	0	1	0	0	10		1	2
0	415	28.7529	165	56	57	129	79	3.5			3	1	1	1	1	0	0	0	0	0	0	1	1	1	0	39	5	2775	4.9	1	1	1	0	0	1	0	1	0	0	10		1	2
0	416	34.2204	167	56	59	110	70	5.6	1	2	3	2	1	0	0	0	0	0	0	0	0	1	1	1	0	41	1	4180	77.9	2	1	0	0	0	1	0	1	0	0	10		1	2
0	417	30.2533	169	56	58	100	68	4.7	1	2	1	0	1	0	0	0	0	0	0	0	0	1	1	1	0	40	2	3698	64.4	2	1	0	0	0	1	0	1	0	0	10	7.25	1	2
0	418	22.9185	163	56	56	110	60	4.3	5	1	3	1	1	1	0	0	0	0	0	0	0	2	1	1	0							0	0	0	1	0			0
0	419	28.3477	170	56	57	120	55	4.6	1	2	3	1	1	0	0	0	0	0	0	0	0	1	1	2	0	40	5	3480	36.7	1	1	0	0	0	1	0	1	0	0	10		1	2
0	420	26.7707	167	56	46	130	65	4.1	1	2	1	0	1	0	0	0	0	0	0	0	0	1	1	1	0	40	2	3720	77.6	1	1	0	0	0	1	0	1	0	0	10		1	2
0	421	30.6886	172	56	57	116	66	4.7	1	2	3	2	1	0	0	0	0	0	0	0	0	1	1	1	0	41	3	4160	85.1	1	1	0	0	0	1	0	1	0	0	10		1	2
0	422	31.6112	163	56	57	120	70	5.8	1	2	1	0	1	0	0	0	0	0	0	0	0	1	2	1	0	37	2	2840	48.4	1	1	0	0	0	1	0	1	0	0	10		1	2
0	423	24.2464	168	56	67	110	60	5.4	1	1	3	0	1	0	0	0	0	0	0	0	0	1	1	1	0	41	1	2940	5	2	2	0	0	0	1	0	1	0	0	10		1	2
0	424	27.5838	172	56	56	131	62	4.3	1	2	1	0	1	0	0	0	0	0	0	0	0	1	1	1	0	39	4	3690	73.2	2	1	0	0	0	1	0	1	0	0	10		1	2
0	425	31.8056	171	56	57	105	62	5.8	1	2	1	0	1	0	0	0	0	0	0	0	0	1	1	1	0	41	6	3720	61	1	1	0	0	0	1	0	1	0	0	9	7.19	1	2
0	426	29.8563	165	56		110	72	4.5	1	2	1	0	1	0	0	0	0	0	0	0	0	1	1	1	0	40	3	3925	80.5	2	1	0	0	0	1	0	1	0	0	10		1	2
0	427	30.9459	167	56	57	102	64	4.4	1	2	2	1	1	0	0	0	0	0	0	0	0	2	1	2	0	41	2	2760	1.5	1	1	0	0	0	1	0	1	0	0	10		1	2
0	428		159	56	56	107	82	5.9	1	2	2	0	1	0	0	0	0	0	0	0	0	1	1	1	0	33	3	2210		1	1	0	0	0	1	0	1	0	0	10		1	2
0	429	26.0205	162	56	56	120	60	5.4	1	1	1	0	1	0	0	0	0	0	0	0	0	1	1	1	0	41	2	3620	57.9	1	1	0	0	0	1	0	1	0	0	9		1	2
0	430	27.4661	167	56	56	110	65	4.2	1	2	1	0	1	0	0	0	0	0	0	0	0	1	1	1	0	40	5	3580	60.6	1	1	0	0	0	1	0	1	0	0	10		1	2
0	431	35.0582	167	56	55	112	66	5.7			1	0	5	0	0	0	0	0	0	0	0	1	1	2	0	39	4	3364	56	1	1	0	0	0	1	0	1	0	0	10		1	2
0	432	28.2984	158	56	59	123	67	5	1	2	2	0	1	0	0	0	0	0	0	0	0	1	1	1	0	36	4	2390	23.6	1	1	0	0	0	1	0	1	0	0	10		1	2
0	433		168	56	56	116	65	4.1	1	2	2	0	1	0	0	0	0	0	0	0	0	1	1	1	0	42	1	3615		1	1	0	0	0	1	0	1	0	0	9		1	2
0	434	24.0192	162	56	56	98	55	3.9	10	1	2	0	1	0	0	0	0	0	0	0	0	1	1	1	0	39	3	3262	48.4	1	1	0	0	0	1	0	1	0	0	10		1	2
0	435	34.9678	173	56	59	102	70	4.9	1	2	2	1	1	0	0	0	0	0	0	0	0	1	1	1	0	41	1	3625	31.6	2	2	0	0	0	1	0	1	0	0	10		1	2
0	436	27.7947	169	56	58	118	71	5	1	2	3	2	1	0	0	0	0	0	0	0	0	1	1	1	0	39	4	3320	37.5	1	1	0	0	0	1	0	1	0	0	10		1	2
0	437	29.6537	162	56		105	70	5.6	1	2	1	0	1	0	0	0	0	0	0	0	0	1	1	1	0	38	4	2970	35.6	1	1	0	0	0	1	0	1	0	0	10	7.22	1	2
0	438	33.1745	174	56	56	110	74	5.3	1	2	3	1	1	0	0	0	0	0	0	0	0	1	1	1	0	40	3	3474	39.7	1	1	0	0	0	1	0	1	0	0	10		1	2
0	439	29.6674	168	56	56	113	69	3.9	1	1	4	2	1	0	0	0	0	0	0	0	0	1	1	1	0	41	1	4295	84.6	2	1	0	0	0	1	0	1	0	0	10			2
0	440	28.7447	164	56	56	120	70	5.1	1	2	2	1	1	0	0	0	0	0	0	0	0	1	1	1	0	39	0	3510	63.3	1	3	0	0	0	1	0	1	0	0	10		1	2
0	441	28.3751	158	56	56	106	72	5.7	5	1	1	0	5	0	0	0	0	0	0	0	0	1	1	1	0	41	3	3215	21.2	1	1	0	0	0	1	0	1	0	0	10	7.23	1	2
0	442	29.1307	165	56	61	110	72	4.3		1	1	0	1	0	0	0	0	0	0	0	0	1	1	1	0	39	1	4110	98.6	1	1	0	0	0	1	0	1	0	0	10		1	2
0	443	27.3539	159	56	55	125	57	3.6	2	1	2	1	1	0	0	0	0	0	0	0	0	1	1	1	0	40	6	4090	85.3	1	1	0	0	0	1	0	1	0	0	10	7.29	1	2
0	444	32.7967	176	56	56	109	64	4.9	1	2	2	1	1	0	0	0	0	0	0	0	0	1	1	1	0	38	1	3860	87.5	2	1	0	0	0	1	0	1	0	0	10		1	2
0	445	24.0192	170	56	58	106	71	5.4		1	1	0	1	0	0	0	0	0	0	0	0	1	1	1	0	39	0	3052	35.6	1	1	0	0	0	1	0	1	0	0	10		1	2
0	446	30.8446	165	56	56	110	70	5.1		1	1	0	1	1	0	0	0	0	0	0	0	1	1	1	0
0	447	33.5496	162	56	71	110	68	5.7			2	0	1	0	0	0	0	0	0	0	0	1	1	1	0
0	448	33.3224	172	56	56	106	70	4.2	1	2	2	0	1	0	0	0	0	0	0	0	0	1	1	1	0	39	1	3580	80.8	1	1	0	0	0	1	0	1	0	0	10		1	2
0	449	32.2902	164	56	57	122	70	5.2	1	2	1	0	1	0	0	0	0	0	0	0	0	1	1	1	0	38	4	2760	18.9	1	1	0	0	0	1	0	1	0	0	10		1	2
0	450	37.0075	168	57	57	110	70	3.7	1	2	2	1	1	0	0	0	0	0	0	0	0	1	1	1	0	41	3	3600	27.1	2	1	0	0	0	1	0	1	0	0	10		1	2
0	451	30.2943	160	57	58	100	60	5.1	5	2	1	0	1	0	0	0	0	0	0	0	0	1	2	1	0
0	452	30.5051	160	57	59	110	62	3.8		2	3	2	1	0	0	0	0	0	0	0	0	1	1	1	0	39	5	4280	93.5	2	1	0	0	0	1	0	1	0	0	8		1	2
0	453	30.6968	165	57	56	124	73	4.4	1	2	1	0	1	0	0	0	0	0	0	0	0	1	1	1	0
0	454	24.501	161	57	58	110	55	6.5	1	1	2	1	1	0	0	0	0	0	0	0	0	1	1	1	0	37	5	3544	83.7	1	2	0	0	0	1	0	1	0	0	10		1	2
0	455	38.4942	163	57	57	118	77	4.3	5	2	1	0	1	0	0	0	0	0	0	0	0	2	2	1	0	40	5	3550	45.2	2	1	0	0	0	1	0	1	0	0	10		1	2
0	456	34.3901	170	57	58	110	58	4.5	1	2	2	1	1	0	0	0	0	0	0	0	0	1	1	1	0	38	3	3560	64.1	2	1	0	0	0	1	0	1	0	0	10		1
0	457	29.6865	168	57	58	122	70	5.5	1	1	1	0	1	0	0	0	0	0	0	0	0	1	1	1	0	41	5	3975	70.9	2	1	0	0	0	1	0	1	0	0	10		1	2
0	458	24.6543	162	57	57	114	63	4.4	4	1	1	0	1	0	0	0	0	0	0	0	0	1	1	1	0	40	1	2590	2.3	1	1	0	0	0	1	0	1	0	0	10		1	2
0	459	34.0151	172	57	57	110	62		1	2	4	2	1	0	0	0	0	0	0	0	0	1	1	1	0
0	460	31.4908	163	57	61	118	84	4.7	1	1	2	1	1	0	0	0	0	0	0	0	0	1	1	1	0	40	3	2550	0.3	2	1	0	0	0	1	0	1	0	0	10		1	2
0	461	31.0198	168	57	57	135	67	5.2	1	2	2	1	1	0	0	0	0	0	0	0	0	1	1	1	0	40	3	3360	29.8	1	1	0	0	0	1	0	1	0	0	10		1	2
0	462	28.5859	176	57	60	122	78	4	1	1	1	0	5	0	0	0	0	0	0	0	0	1	1	1	0	35	0	2372	42.5	2	2	0	1	0	1	1	1	0	0	5		2	2
0	463	31.5318	172	57	59	100	55	4.9	1	2	2	1	2	0	0	0	0	0	0	0	0	1	1	1	0	38	1	3446	71.2	1	1	0	0	0	1	0	1	0	0	10		1	2
0	464	30.7159	173	57	57	97	60	4.8	1	1	2	0	1	0	0	0	0	0	0	0	0	1	1	1	0	39	4	2948	12.7	2	1	0	0	0	1	0	1	0	0	10		1	2
0	465	43.5455	170	57	57	100	55	4.9	1	2	2	0	6	0	0	0	0	0	0	0	0	1	1	1	0	38	4	3585	87.1	1	2	0	0	0	1	0	1	0	0	10		1	2
0	466	29.3415	175	57	57	90	68	3.6			1	0	1	0	0	0	0	0	0	0	0	1	1	1	0	41	0	3710	56.4	2	1	0	0	0	1	0	1	0	0	7	7.15	1	2
0	467	26.3874	175	57	57	95	40	6.2	1	1	3	2	1	1	0	0	0	0	0	0	0	1	1	2	0	36	3	2720	35.2	2	1	0	0	0	1	0	1	0	0	7		1	2
0	468	25.1143	163	57	56	124	69	4.9	10	1	2	1	1	0	0	0	0	0	0	0	0	1	1	1	0	39	4	3370	29.5	2	1	0	0	0	1	0	1	0	0	10	7.31	1	2
0	469	34.8747	168	57	57	125	60	4.5	1	2	3	1	1	0	0	0	0	0	0	0	0	1	1	1	0
0	470	32.0849	169	57	57	95	60	4.5	1	2	1	0	1	0	0	0	0	0	0	0	0	1	1	1	0	41	3	2775	3.3	1	1	0	0	0	1	0	1	0	0	10	7.12	1	2
0	471	29.2156	166	57	58	105	70	3.3	1	2	1	0	1	0	0	0	0	0	0	0	0	1	1	1	0	39	3	3250	35.6	2	1	0	0	0	1	0	1	0	0	9	7.25	1	2
0	472	27.1239	175	57	56	105	68	4.5	1	1	2	1	1	0	0	0	0	0	0	0	0	1	1	1	0	41	1	3800	46.4	2	1	0	0	0	1	0	1	0	0	10		1	2
0	473	31.4333	167	57	61	100	60	4.3		1	1	0	1	0	0	0	0	0	0	0	0	1	1	1	0	38	1	3015	48	1	3	0	0	0	1	0	1	0	0	10		1	2
0	474	37.2101	168	57						2	2	1	1	1	0	0	0	0	0	0	0	1	1	1	0
0	475	37.9603	169	57	57	130	75	4.7	1	2	4	2	1	0	0	0	1	0	0	0	0	1	1	1	0	40	6	4125	87.1	1	2	0	0	1	1	0	1	0	0	9	7.35	1	2
0	476	27.5044	166	57	57	120	80	3.1	1	2	3	2	1	0	0	0	0	0	0	0	0	1	1	1	0	39	1	5000		2	2	0	0	0	1	0	1	0	0	10			2
0	477	24.4381	164	57	57	110	60	4.3	1	2	1	0	1	0	0	0	0	0	0	0	0	1	1	1	0	41	1	3440	42.1	1	1	0	0	0	1	0	1	0	0	10		1	2
0	478	31.6523	162	57	58	111	66	6.2	1	2	1	0	1	0	0	0	0	0	0	0	0	1	1	1	0	40	0	3080	23.6	1	1	0	0	0	1	0	1	0	0	10		1	2
0	479	33.3771	173	57	62	110	70	5.3	1	2	4	1	1	0	0	0	0	0	0	0	0	1	1	1	0	39	0	3250	40.1	1	1	0	0	0	1	0	1	0	0	10		1	2
0	480	26.6448	160	57	60	110	70	4.9	1	2	2	0	1	0	0	0	0	0	0	0	0	1	1	1	0	41	3	3705	64.1	1	1	0	0	0	1	0	1	0	0	10		1	2
0	481	28.909	167	57	58	110	75	4.5	1	2	1	0	1	0	0	0	0	0	0	0	0	1	1	2	0	41	1	3660	50	2	2	1	0	0	1	0	1	0	0	9	7.36	2	2
0	482	27.6277	173	57	59	98	64	4.4	1	1	2	1	1	0	0	0	0	0	0	0	0	1	1	1	0	38	1	3200	38.2	2	1	0	0	0	1	0	1	0	0	10		1	2
0	483	34.8775	158	57	57	95	60	5	1	2	4	2	1	0	0	0	0	0	0	0	0	1	1	1	0	37	6	3310	65.5	1	1	0	0	0	1	0	1	0	0	9		1	2
0	484	23.3949	171	57	59	105	50	4.3	1	2	1	0	1	0	0	0	0	0	0	0	0	1	1	1	0	39	6	3735	73.2	2	1	0	0	0	1	0	1	0	0	10		1	2
0	485	27.707	175	57		100	65	4.2	1	1	2	1	1	0	0	0	0	0	0	0	0	1	1	1	0	40	4	3910	63.3	2	1	0	0	0	1	0	1	0	0	10		1	2
0	486	29.4456	160	57	59	110	60	4.8		2	1	0	1	0	0	0	0	0	0	0	0	1	1	1	0	38	1	2610	9.9	2	1	0	0	0	1	0	1	0	0	10		1	2
0	487	29.9576	168	57	59	113	63	4.8	1	2	1	0	1	0	0	0	0	0	0	0	0	1	1	1	0	36	6	2920	53.6	2	3	0	0	0	1	0	1	0	0	10		1	2
0	488	37.3333	169	57	56	150	70	4.8	5	2	3	0	3	0	0	0	0	0	0	0	0	1	1	1	0	39	3	2856	9.7	2	2	0	0	0	1	0	1	0	0	10		1	2
0	489		168	57	57	110	65	5	1	2	2	1	1	0	0	0	0	0	0	0	0	1	1	1	0	40	3	3840	72.6	1	1	0	0	0	1	0	1	0	0	10			2
0	490	27.2005	170	57	57	120	70	4.6	1	2	1	0	1	0	0	0	0	0	0	0	0	1	1	1	0	39	2	3090	34.1	1	1	0	0	0	1	0	1	0	0	10	7.36	1	2
0	491	24.8131	175	57	56	115	67	5.3	1	1	1	0	1	0	0	0	0	0	0	0	0	1	1	1	0	40	5	3215	26.8	1	1	0	0	0	1	0	1	0	0	10	7.06	1	2
0	492	35.332	177	57	58	107	64	4.4	1	1	3	2	1	0	0	0	0	0	0	0	0	1	1	1	0	39	6	3460	33	2	2	0	0	0	1	0	1	0	0	10		1	2
0	493	30.2149	170	57	58	125	75	4.6	1	2	4	2	1	0	0	0	0	0	0	0	0	1	1	1	0	40	0	3960	74.5	2	1	0	0	0	1	0	1	0	0	10		1	2
0	494	31.5236	161	57	60	94	58	4.1	1	1	2	1	1	0	0	0	0	0	0	0	0	1	1	1	0	40	1	4035	78.2	2	1	0	0	0	1	0	1	0	0	10		1	2
0	495	31.6468	169	57	57	110	65	3.9	1	2	5	2	2	0	0	0	0	0	0	0	0	1	1	1	0	41	1	3080	4.5	2	1	0	0	0	1	0	1	0	0	10		1	2
0	496	28.8049	158	57	57	105	60	4.2		1	2	1	1	0	0	0	0	0	0	0	0	2	1	1	0	41	2	3090	4.4	2	1	0	0	0	1	0	1	0	0	10	7.21	1	2
0	497	23.9206	168	57	57	120	60	4.5	1	1	2	1	1	0	0	0	0	0	0	0	0	1	1	1	0	40	4	3510	41.3	1	1	0	0	0	1	0	1	0	0	10		1	2
0	498	27.6769	164	57	60	102	40	5.4	1	1	2	1	1	0	0	0	0	0	0	0	0	1	1	1	0	34	2	2065	25.1	2	3	0	0	0	1	0	1	0	0	8	7.26	1	2
0	499	30.7953	170	57	57	110	50	6.4	1	2	2	1	1	0	0	0	0	0	0	0	0	1	1	1	0	39	6	3360	25.1	2	1	0	0	0	1	0	1	0	0	10		1	2
0	500	27.2526	173	57	58	117	65	5	1	2	2	1	1	0	0	0	0	0	0	0	0	1	1	1	0	37	3	3455	72.9	2	1	0	0	0	1	0	1	0	0	10		1	2
0	501	30.9651	170	57	55	138	70	5.3	1	2	1	0	1	0	0	0	0	0	0	0	0	2	1	1	0	32	6	1851	44.8	2	1	0	0	0	1	0	1	0	0	8	7.21	2	2
0	502	29.514	167	57	57	106	60	4.7	1	2	1	0	1	0	0	0	0	0	0	0	0	1	1	1	0	37	2	3650	96.9	1	2	0	0	0	1	0	1	0	0	10		1	2
0	503	32.7201	165	57	58	105	65	4.9			2	1	1	0	0	0	0	0	0	0	0	1	1	1	0	39	6	3535	53.2	1	1	0	0	0	1	0	1	0	0	9	6.99	1	2
0	504	29.5414	163	57	57	120	55	4.6	1	1	3	1	1	1	0	0	0	0	0	0	0	1	1	1		39	5	4275	93.3	2	1	0	0	0	1	0	1	0	0	10		1	2
0	505		168	57	57	118	62	6.5	1	2	2	0	1	0	0	0	0	0	0	0	0	1	1	1	0	41	4	3900		2	1	0	0	0	1	0	1	0	0	10		1	2
0	506	36.9199	160	57	59	110	52	4.9	1	1	1	0	1	1	0	0	0	0	0	0	0	1	1	1	0	40	4	3050	10.6	2	1	0	0	0	1	0	1	0	0	10		1	2
0	507	26.2697	173	57	58	110	72	6	1	1	2	0	2	0	0	0	0	0	0	0	0	1	1	1	0	40	3	3955	82.4	2	2	0	0	0	1	0	1	0	0	10	7.24	1	2
0	508	36.7091	165	57	60	110	60	5.3	1	1	4	1	5	0	0	0	0	0	0	0	0	2	2	2	0	39	5	3496	51.6	1	1	0	0	1	1	0	1	0	0	10		1	2
0	509	23.6496	166	57		100	60	4.6		2	5	1	1	0	0	0	1	0	0	0	0	1	1	1	0	36	3	2525	29.1	1	1	0	0	0	1	0	1	0	0	8	7.16	1	2
0	510	34.1437	178	57	61	120	70	4	1	2	3	2	1	0	0	0	0	0	0	0	0	1	2	1	0	21	3	400		2	2	0	0	0	1	0	2	1	0	0			2
0	511	36.8652	158	57		110	70	5			2	1	1	0	0	0	0	0	0	0	0	1	1	1	0	39	5	3380	28.4	2	1	0	0	0	1	0	1	0	0	10		1	2
0	512	33.6482	174	57	57	118	70	5.1	1	2	2	1	1	0	0	0	0	0	0	0	0	1	1	1	0	40	3	3915	65.5	2	1	0	0	0	1	0	1	0	0	10		1	2
0	513	28.8378	164	57	57	114	68	4.9	1	1	3	2	1	0	0	0	0	0	0	0	0	1	1	1	0	40	5	4100	86.9		1	0	0	0	1	0	1	0	0	10		1	2
0	514		165	57		100	62	3.8	1	2	3	1	1	0	0	0	0	0	0	0	0	1	2	2	0	38	3	3320		2	1	0	0	0	1	0	1	0	0	10		1	2
0	515	32.167	169	57	57	115	70	5.4	1	2	1	0	1	0	0	0	0	0	0	0	0	1	1	1	0	40	6	2780	4.4	1	1	0	0	0	1	0	1	0	0	10		1	2
0	516	28.909	165	57	57	92	60	4.2	7	1	1	0	1	0	0	0	0	0	0	0	0	1	2	1	0	39	4	3220	42.1	1	2	0	0	0	1	0	1	0	0	10	7.33	1	2
0	517	29.9685	162	57		110	60	4.1	1	1	5	2	1	1	0	0	0	0	0	0	0	1	1	1	0	41	1	3190	12.7	1	2	0	0	0	1	0	1	0	0	10	7.27	1	2
0	518	27.05	170	57	58	110	65	5.2	1	1	1	0	1	0	0	0	0	0	0	0	0	1	1	1	0	39	3	3800	82.6	2	1	0	0	0	1	0	1	0	0	10		1	2
0	519		173	57	57	95	58	4	1	2	3	1	2	0	0	0	0	0	0	0	0	1	1	1	0	39	4	3470		2	1	0	0	0	1	0	1	0	0	10		1	2
0	520	23.3046	162	57	58	120	70	4.8	5		1	0	1	0	0	0	0	0	0	0	0	1	1	1	0	40	5	3240	28.8	1	1	0	0	0	1	0	1	0	0	10		1	2
0	521	26.2396	169	57	62	118	66	4.7	1	1	1	0	1	0	0	0	0	0	0	0	0	1	1	1	0	33	4	1945	35.9	2	1	0	0	0	1	0	1	0	0	9	7.34	1	2
0	522	24.052	160	57	60	115	60	5.1	1	1	3	1	1	1	0	0	0	0	0	0	0	1	1	1	0	37	0	2955	42.1	2	2	0	0	0	1	0	1	0	0	10		1	2
0	523	32.4079	172	57	58	104	68	4.7		2	2	1	1	0	0	0	0	0	0	0	0	1	1	1	0	40	4	3645	53.6	1	1	0	0	0	1	0	1	0	0	10		1	2
0	524	31.8084	158	57	58	114	60	5.1	1	2	2	1	1	0	0	0	0	0	0	0	0	1	2	1	0	38	5	3755	75.2	2	1	0	0	0	1	0	1	0	0	10		1	2
0	525	28.1643	168	57	59	115	71	3.8		1	1	0	1	0	0	0	0	0	0	0	0	1	1	1	0	40	1	3305	30.5	2	1	0	0	0	1	0	1	0	0	10		1	2
0	526	31.3292	167	57	57	120	80		1	2	2	1	1	0	0	0	0	0	0	0	0	1	2	1	0							0	0	0	1	0			0
0	527	26.5544	172	57	59	96	72	4.9			1	0	1	0	0	0	0	0	0	0	0	1	1	1	0	38	6	3140	34.8	2	1	0	0	0	1	0	1	0	0	10		1	2
0	528	30.0917	169	57	57	90	58	5.9	1	1	1	0	1	0	0	0	0	0	0	0	0	1	1	1	0
0	529	29.7906	161	57	58	120	70	4.4	9	2	2	0	1	0	0	0	0	0	0	0	0	1	2	2	0	40	6	3490	50.4	1	1	1	0	0	1	0	1	0	0	9	7.26	1	2
0	530	26.6831	173	57	57	110	60	4.8	1	2	1	0	1	0	0	0	0	0	0	0	0	1	1	1	0	40	1	3620	71.6	1	1	0	0	0	1	0	1	0	0	10		1	2
0	531	34.0315	168	57	58	124	76	4.6		2	1	0	1	0	0	0	0	0	0	0	0	1	1	1	0	40	1	3240	35.6	1	1	0	0	0	1	0	1	0	0	10	7.31	1
0	532	30.8446	165	57	56	134	82	5.3	1	1	3	1	1	0	0	0	0	0	0	0	0	1	1	1	0	41	4	3625	40.9	1	1	0	0	0	1	0	1	0	0	10		1	2
0	533	31.4114	168	57	58	100	60		1	2	2	1	1	0	0	0	0	0	0	0	0	1	1	1	0	40	6	4040	82.4	1	1	0	0	0	1	0	1	0	0	10		1	2
0	534	27.499	168	57	57	125	70	5	1	2	1	0	1	0	0	0	0	0	0	0	0	1	1	1	0	38	1	3600	91.2	1	1	0	0	0	1	0	1	0	0	10	7.14	1	2
0	535	32.1862	167	57	57	120	70	4.2	1	2	3	1	1	0	0	0	0	0	0	0	0	1	1	1	0	40	2	3355	20.3	2	1	0	0	0	1	0	1	0	0	10	7.23	1	2
0	536		170	57	59	110	60	4.5	1	1	1	0	1	0	0	0	0	0	0	0	0	1	1	1	0	41	5	2660		2	1	0	0	0	1	0	1	0	0	9	7.23	1	2
0	537	34.5873	170	57	55	104	56	3.9	1	2	1	0	1	0	0	0	0	0	0	0	0	1	1	1	0	38	0	3100	46.8	2	1	0	0	0	1	0	1	0	0	8		1	2
0	538	30.1437	175	57	60	100	58	4.2	1	2	1	0	1	0	0	0	0	0	0	0	0	1	1	1	0	39	2	3800	83.9	2	1	0	0	0	1	0	1	0	0	10		1	2
0	539	31.2389	164	57	58	112	58	3.9	1	1	4	1	1	1	0	0	0	0	0	0	0	1	1	1	0	39	3	2898	5.7	2	3	0	0	0	1	0	1	0	0	10			2
0	540	25.7029	175	57	57	100	60	5.3	5	2	1	0	1	0	0	0	0	0	0	0	0	1	1	1	0	41	3				1	0	0	0	1	0			0
0	541	33.1581	173	57	58	106	70	4.3	1	2	2	1	1	0	0	0	0	0	0	0	0	1	1	1	0	40	2	3130	15.5	1	2	0	0	0	1	0	1	0	0	10	7.33	1	2
0	542	31.2964	172	57	57	113	77	5.6		2	1	0	1	0	0	0	0	0	0	0	0	1	1	1	0	38	6	3220	54.4	1	1	0	0	0	1	0	1	0	0	9		1	2
0	543	42.1766	175	57	57	95	58	4.5	1	2	4	1	1	0	0	0	0	0	0	0	0	1	1	1	0	38	5	3145	35.6	1	1	0	0	0	1	0	1	0	0	10		1	2
0	544	32.5585	168	57	57	110	50	4.4	1	2	5	1	1	0	0	0	0	0	0	0	0	1	2	1	0	41	0				1	0	0	0	1	0			0
0	545	28.3368	172	57	58	105	60	5	1	2	2	0	1	0	0	0	0	0	0	0	0	1	2	2	0	41	3	4425	95.2	2	2	0	0	0	1	0	1	0	0	9		1	2
0	546	28.1369	163	57	57	110	60	3.3	1	2	1	0	1	0	0	0	0	0	0	0	0	2	2	1	0	41	3	3665	47.2	2	1	0	0	0	1	0	1	0	0	10	7.3	1	2
0	547	34.0945	172	57	61	98	71	4.3		2	2	1	1	0	0	0	1	0	0	0	0	1	1	1	0	41	0	2980	5.6	1	2	0	0	0	1	0	1	0	0	10		1	2
0	548	24.7693	168	57	63	118	68	4.7	1	2	1	0	1	0	0	0	0	0	0	0	0	1	1	1		41	0	3785	63.3	2	1	0	0	0	1	0	1	0	0	10		1	2
0	549	23.1431	170	57	57				1	2	2	1	1	0	0	0	0	0	0	0	0	1	1	1	0	39	4	3580	47.6	2	2	0	0	0	1	0	1	0	0	10		1	2
0	550		155	57					7	2	2	1	1	0	0	0	0	0	0	0	0	1	2	2	0
0	551	37.5688	165	58	63	108	71	4.9		2	3	1	5	0	0	0	0	0	0	0	0	1	1	1	0	41	1	3410	26.4	1	2	0	0	0	1	0	1	0	0	10		1	2
0	552	36.2053	176	58	60	122	70	3.5	1	2	3	1	1	0	0	0	0	0	0	0	0	1	1	1	0	38	0	3340	65.5	1	1	0	0	0	1	0	1	0	0			1	2
0	553	34.4613	160	58	63	127	78	4.6		2	3	1	1	0	0	0	0	0	0	0	0	1	1	1	0	39	3	3310	38.6	1	1	0	0	0	1	0	1	0	0	10		1	2
0	554	19.7536	165	58					1	1	1	0	1	0	0	0	0	0	0	0	0	1	1	1	0
0	555	31.0335	165	58	58	105	70	4.9	1	2	1	0	2	0	0	0	0	0	0	0	0	1	1	2	0	39	1	2775	8.5	2	1	0	0	0	1	0	1	0	0	9		1	2
0	556	32.3997	170	58	58	105	65	3.6	1	2	3	2	2	0	0	0	0	0	0	0	0	1	1	1	0	38	4	3280	37.1	2	1	0	0	0	1	0	1	0	0			1	2
0	557	32.4545	159	58		120	75		1	2	2	1	1	0	0	0	0	0	0	0	0	2	1	2	0	40	5	3275	12.5	2	1	0	0	1	1	0	1	0	0	9		1	2
0	558	34.2615	167	58	61	139	70	4.5	5	1	3	1	1	1	0	0	0	0	0	0	0	1	1	1	0	39	0	3100	17.4	2	3	0	0	0	1	0	1	0	0			1	2
0	559	35.5838	172	58	60	125	73	6.1	1	2	2	1	1	0	0	0	0	0	0	0	0	2	2	2	0	40	4	3420	33	1	1	0	0	0	1	0	1	0	0	10		1	2
0	560	32.6352	172	58	64	120	76	5	1	2	1	0	1	0	0	0	0	0	0	0	0	1	1	2	0	39	5	3255	31.9	2	2	1	0	0	1	0	1	0	0	10		1	2
0	561	39.1184	175	58	60	110	55	6	1	2	2	1	1	0	0	0	0	0	0	0	0	1	1	1	0	38	1	3636	83.7	1	1	0	0	0	1	0	1	0	0	10		1	2
0	562	21.6838	164	58	62	110	68	5.9	1	1	1	0	1	0	0	0	0	0	0	0	0	1	2	1	0	40	1	3600	57.5	2	1	0	0	0	1	0	1	0	0	10		1	2
0	563	27.1595	173	58	60	110	60	4.6	1	1	1	0	3	0	0	0	0	0	0	0	0	1	1	1	0	38	5	3005	26.1	2	1	0	0	0	1	0	1	0	0	10		1	2
0	564	32.4463	179	58	59	120	60	5	1	2	3	2	1	0	0	0	0	0	0	0	0	1	1	1	0	40		3240		1	1	0	0	0	1	0	1	0	0	10		1	2
0	565	31.7618	157	58	59	120	74	5.9	1	2	2	1	1	0	0	0	0	0	0	0	0	2	1	2	0	39	6	3350	24.5	2	2	0	0	0	1	0	1	0	0	10	7.26	1	2
0	566	27.2799	177	58	58	112	55	4.3	1	1	2	1	1	1	0	0	0	0	0	0	0	1	2	1	0	40	2	3510	31.9	2	1	0	0	0	1	0	1	0	0	10		1	2
0	567	34.9514	168	58	62	110	74	4.5		2	1	0	1	0	0	0	0	0	0	0	0	1	1	1	0
0	568	24.4517	163	58	59	110	68	3.9	1	2	1	0	1	0	0	0	0	0	0	0	0	1	1	1	0	42	1	4120	77.3	2	2	0	0	0	1	0	1	0	0	9	7.25	1	2
0	569	32.3012	160	58	59	125	65	6.1	1	2	1	0	1	0	0	0	0	0	0	0	0	1	1	1	0	36	5	2630	30.5	2	1	0	0	0	1	0	1	0	0	10		1	2
0	570	26.1684	163	58	60	120	60	3.9		1	2	1	1	1	0	0	0	0	0	0	0	1	1	1	0	38	2	2865	21.5	1	2	0	0	0	1	0	1	0	0	10	7.31	1	2
0	571	33.8207	162	58	65	100	65	4.9	1	1	5	4	1	0	0	0	0	0	0	0	0	1	1	1	0	41	0	4075	83.4	1	1	0	0	0	1	0	1	0	0	10	7.38	1	2
0	572	33.7933	168	58	59	100	58	5	1	2	3	2	1	0	0	0	0	0	0	0	0	1	1	1	0	39	2	3020	10.8	2	1	0	0	0	1	0	1	0	0	10		1	2
0	573	25.9685	162	58	58	110	60	3.8	10	1	1	0	1	0	0	0	0	0	0	0	0	1	1	1	0
0	574	28.6297	163	58	59	108	65	6.5	1	2	4	2	1	0	0	0	0	0	0	0	0	1	1	1	0	42	0	3680	28.8	2	1	0	0	0	1	0	1	0	0	10		1	2
0	575	20.8049	161	58	58	90	62	4.5			2	1	1	0	0	0	0	0	0	0	0	1	1	1	0	37	3	2456	6.8	2	1	0	0	0	1	0	1	0	0	8		1	2
0	576	30.3299	162	58	60	110	55	6.7	7	1	2	1	1	0	0	0	0	0	0	0	0	1	1	1	0	38	1	3310	47.6	2	1	0	0	0	1	0	1	0	0	10		1	2
0	577		166	58	59	100	60	4		1	1	0	1	0	0	0		0	0	0	0	1	1	1	0	41	0	3500		1	1	0	0	0	1	0	1	0	0	10		1	2
0	578	24.5448	177	58	56	120	70	3.9	1	2	1	0	1	0	0	0	0	0	0	0	0	1	1	1	0	38	2	3680	93.1	1	1	0	0	0	1	0	1	0	0	10		1	2
0	579	31.2361	170	58	58	120	75	4.6	1	2	2	0	1	0	0	0	0	0	0	0	0	2	1	1	0	40	3	3585	64.8	1	1	0	0	0	1	0	1	0	0	10	7.23	1	2
0	580	37.1663	170	58		120	60	4.2	1	2	1	0	1	0	0	0	0	0	0	0	0	1	1	1	0							0	0	0	1	0			0
0	581	33.5743	178	58	57	120	60	4.6	1	2	2	1	1	0	0	0	0	0	0	0	0	1	1	1	0	39	5	3500	38.2	2	1	0	0	0	1	0	1	0	0	10		1	2
0	582	27.8877	165	58	57	100	65	5.4	1	2	1	0	1	0	0	0	0	0	0	0	0	1	1	1	0	40	4	3545	59.1	1	1	0	0	0	1	0	1	0	0	10		1	2
0	583	28.7666	176	58	58	110	70	5	1	2	2	1	1	0	0	0	0	0	0	0	0	1	1	1	0	41	0	3560	40.5	1	2	0	0	0	1	0	1	0	0	10		1	2
0	584	25.1992	170	58	58	100	60	3.5	1	2	1	0	1	0	0	0	0	0	0	0	0	1	1	1	0	40	1	3840	77.6	2	1	0	0	0	1	0	1	0	0	10		1	2
0	585	35.9069	163	58	59	110	65	4.8	1	2	1	0	1	0	0	0	0	0	0	0	0	1	1	1	0	39	4	2840	12.5	1	1	0	0	0	1	0	1	0	0	9		1	2
0	586	31.989	172	58	57	90	52	4.8			2	1	1	0	0	0	0	0	0	0	0	1	1	1	0	41	1	4645	98.8	1	1	0	0	0	1	0	1	0	0	10		1	2
0	587	31.7317	169	58	59	123	72	3.8	1	2	3	1	1	0	0	0	0	0	0	0	0	1	1	1	0	40	3	3660	57.1	1	1	0	0	0	1	0	1	0	0	10		1	2
0	588	24.2847	170	58	60	110	70	4.4	1	2	1	0	1	0	0	0	0	0	0	0	0	1	1	1	0	39	5	3298	47.2	1	1	0	0	0	1	0	1	0	0			1	2
0	589	23.4524	174	58	58	110	70	4.6	1	2	1	0	1	0	0	0	0	0	0	0	0	1	1	2	0	35	4	3140	90.2	2	1	0	0	0	1	0	1	0	0	10		1	2
0	590	31.0281	174	58	58	124	66	3.8	1	2	2	1	1	0	0	0	0	0	0	0	0	1	1	1	0	39	4	3105	20.6	1	3	0	0	0	1	0	1	0	0	10	7.38	1	2
0	591	29.8316	162	58	58	110	60	4.2	1	2	1	0	1	0	0	0	0	0	0	0	0	1	1	1	0	38	6	4200	99.4	1	1	0	0	1	1	0	1	0	0	10		1	2
0	592	32.115	167	58	60	122	70	5	1	2	2	1	1	0	0	0	0	0	0	0	0	1	1	1	0						3	0	0	0	1	0			0
0	593	36.8843	176	58	62	110	50	6	1	1	5	3	1	0	0	0	0	0	0	0	0	1	1	1	0	38	1	3848	86.9	2	1	0	0	0	1	0	1	0	0	10		1	2
0	594	33.5661	174	58	62	114	73	3.3	1	2	4	2	1	0	0	0	0	0	0	0	0	1	1	1	0	40	3	3330	27.4	1	1	0	0	0	1	0	1	0	0	10		1	2
0	595		173	58	60	100	70	4.2	1	2	3	2	1	0	0	0	0	0	0	0	0	1	1	1	0	39	2	3537		2	3	0	0	0	1	0	1	0	0	10	7.3	1	2
0	596	35.5948	168	58	61	119	71	4.9	7	2	2	1	1	0	0	0	0	0	0	0	0	1	1	1	0
0	597	35.0691	164	58	60	100	50	6.9	1	2	3	2	3	0	0	0	0	0	0	0	0	1	2	2	0	37	5	3494	70.9	2	1	0	0	0	1	0	1	0	0	9		1	2
0	598	34.6475	170	58	58	120	80	5.4	1	1	2	1	1	0	0	0	0	0	0	0	0	1	2	1	0	42	0	3770	50	1	1	0	0	0	1	0	1	0	0	10		1	2
0	599	28.5749	172	58	59	116	62	3.9	1	2	2	0	1	0	0	0	0	0	0	0	0	1	1	1	0	37	2	2794	44	1	2	0	1	0	1	0	1	0	0	10		1	2
0	600	27.6769	170	58	59	102	52	4.6	1	1	1	0	1	0	0	0	0	0	0	0	0	1	1	1	0	41	1			2	1	0	0	0	1	0	1	0	0	10		1	2
0	601	32.4983	178	58	61	95	55	4.4	1	1	2	1	1	0	0	0	0	0	0	0	0	1	1	1	0	39	4	3420	33.4	2	1	0	0	0	1	0	1	0	0	10		1	2
0	602	31.9261	169	58	58	100	60	4.6	1	1	2	1	1	0	0	0	0	0	0	0	0	2	1	1	0	38	3	3900	86.9	2	1	0	0	0	1	0	1	0	0	10		1	2
0	603	27.1211	160	58	58	118	79	4.4		1	1	0	1	0	0	0	0	0	0	0	0	1	1	2	0	40	2	3695	64.4	2	1	0	0	0	1	0	1	0	0	10	7.22	1	2
0	604	28.1725	157	58					9	1	1	0	1	1	0	0	0	0	0	0	0	1	1	1	0	39	3	3470	68.4	1	2	0	0	0	1	0	1	0	0	10
0	605	28.8871	158	58	60	104	65	5.4	3	2	2	0	1	0	0	0	0	0	0	0	0	1	1	1	0	39	5	3090	19.5	2	1	0	0	0	1	0	1	0	0	10		1	2
0	606	27.0007	171	58	60	125	70	5.1	1	2	2	1	1	0	0	0	0	0	0	0	0	1	1	1	0	41	4	4500	96.3	1	1	0	0	0	1	0	1	0	0	10		1	2
0	607	31.3566	173	58	60	127	72	4.3		2	2	0	1	0	0	0	0	0	0	0	0	1	1	2	0	40	2	3100	22.1	1	1	0	0	0	1	0	1	0	0	10		1	2
0	608	27.091	173	58	58	100	60	5.2		2	1	0	1	0	0	0	0	0	0	0	0	1	1	1	0	40	1	3580	68.1	1	1	0	0	0	1	0	1	0	0	9		1	2
0	609	25.0705	168	58	57	110	60		1	1	1	0	1	0	0	0	0	0	0	0	0	1	1	1	0	39	6	2980	17.9	1	1	0	0	0	1	0	1	0	0			1	2
0	610	28.6324	161	58	58	120	70	4	1	1	2	1	1	0	0	0	0	0	0	0	0	2	1	1	0	39	6	3160	20.9	1	1	0	0	0	1	0	1	0	0	10		1	2
0	611	31.4962	176	58	59	100	60	4.3	1	2	1	0	1	1	0	0	0	0	0	0	0	1	1	1	0	39	2	3355	47.6	2	2	0	0	0	1	0	1	0	0	9	7.2	1	2
0	612	30.7543	170	58	61	120	60	4.7	1	2	2	1	1	0	0	0	0	0	0	0	0	1	1	1	0	40	1	4192	93.8	1	1	0	0	0	1	0	1	0	0	8		1	2
0	613	34.1656	179	58	60	116	65	5.8	1	1	2	1	2	0	0	0	0	0	0	0	0	1	1	1	0	41	0	3400	27.1	1	1	0	0	0	1	0	1	0	0	10		1	2
0	614	31.0116	168	58	61	100	60	4.1		2	3	1	1	0	0	0	0	0	0	0	0	1	1	1	0	39	0	2980	19.2	1	1	0	0	0	1	0	1	0	0	10		1	2
0	615	42.5051	165	58	58	120	80	4.8	1	2	7	1	3	0	0	0	0	0	0	0	0	1	1	1	0	39	0	3630	61	2	1	0	0	0	1	0	1	0	0	10		1	2
0	616	29.6044	165	58	62	110	60	4.8	9	1	1	0	1	0	0	0	0	0	0	0	0	1	1	1	0	40	2	4120	91.5	2	1	0	0	0	1	0	1	0	0	10		1	2
0	617	32.1916	165	58	61	118	64	4.6	1	2	3	2	1	0	0	0	0	0	0	0	0	1	1	1	0	40	5	4460	93.8	2	1	0	0	0	1	0	1	0	0	10		1	2
0	618		169	58	59	122	77	3.8		2	1	0	1	0	0	0	0	0	0	0	0	1	1	1	0	38	3	3270	54.4	2	1	0	0	0	1	0	1	0	0	10		1	2
0	619	28.6324	168	58	64	110	60	4.1	10	1	2	1	1	0	0	0	0	0	0	0	0	1	1	1	0	41	6	3390	20.6	1	1	0	0	0	1	0	1	0	0	10		1	2
0	620	30.2998	165	58	60	110	78	5.5	1	2	1	0	1	0	0	0	0	0	0	0	0	1	1	1	0	38	0	2905	40.1	1	1	0	0	1	1	0	1	0	0	9	7.15	1	2
0	621	33.3607	160	58	58	90	55	4.3	9	2	2	1	1	0	0	0	0	0	0	0	0	2	1	1	0	40	6	3375	26.4	1	1	0	0	0	1	0	1	0	0	10		1	2
0	622	28.5147	173	58	58	100	65	5.7	1	2	1	0	5	0	0	0	0	0	0	0	0	1	1	1	0	40	0	3990	93.8	1	1	0	0	0	1	0	1	0	0	10		1	2
0	623	23.206	168	58	63	102	50	5.3	1	1	1	0	1	1	0	0	0	0	0	0	0	1	1	1	0	39	0	3340	63.3	1	1	0	0	0	1	0	1	0	0	10	7.14	1	2
0	624		168	58	64	100	64	4.5	9	1	3	2	2	0	0	0	0	0	0	0	0	1	2	1	0	42	0	3950		1	2	0	0	0	1	0	1	0	0	10		1	2
0	625	34.5298	164	58	60	110	60	4.3	10	1	2	1	1	0	0	0	0	0	0	0	0	1	1	1	0	41	6	2855	2.1	1	1	0	0	0	1	0	1	0	0	10		1	2
0	626	29.0979	168	58	59	90	58	4.4	1	2	2	1	1	0	0	0	0	0	0	0	0	1	1	2	0	40	1	3820	61.4	2	1	0	0	0	1	0	1	0	0	10		1	2
0	627	29.5387	172	58	58	110	80	5.8	1	1	1	0	1	0	0	0	0	0	0	0	0	2	2	1	0	41	0	3185	22.1	1	1	0	0	0	1	0	1	0	0	10		1	2
0	628	25.9001	167	58	62	100	60	3.5		2	1	0	1	0	0	0	0	0	0	0	0	1	1	1	0	40	6	2795	4.7	1	1	0	0	0	1	0	1	0	0	10		1	2
0	629	31.3457	178	58	58	110	70	4.7	1	2	1	0	1	0	0	0	0	0	0	0	0	1	1	1	0	39	5	3585	62.6	2	1	0	0	0	1	0	1	0	0	10	7.25	1	2
0	630	33.8672	170	58	58	100	65	4.7	1	2	2	1	1	0	0	0	0	0	0	0	0	1	1	1	0	37	1	3460	77.9	2	2	0	0	0	1	0	1	0	0	10		1	2
0	631	28.1314	174	58	59	108	64	4.4	1	2	1	0	1	0	0	0	0	0	0	0	0	1	1	1	0	41	0	4260	92.5	2	1	0	0	0	1	0	1	0	0	10		1	2
0	632	31.3347	166	58	58			5.4	1	1	4	3	1	0	0	0	0	0	0	0	0	1	1	1	0
0	633	39.0034	168	58	60	101	62	4.7	1	2	3	2	1	0	0	0	0	0	0	0	0	1	1	1	0	40	1	3290	17.6	2	1	0	0	0	1	0	1	0	0	10		1	2
0	634	24.5749	167	58	58	120	60	4.7	1	1	3	2	1	0	0	0	0	0	0	0	0	1	2	1	0	39	1	3296	41.7	1	1	0	0	0	1	0	1	0	0	10		1	2
0	635	30.8638	173	58	61	126	81	4.4		2	1	0	1	0	0	0	0	0	0	0	0	1	1	1	0	40	2	3230	23.3	2	1	0	0	0	1	0	1	0	0	10		1	2
0	636	30.2752	156	58	61	90	65				2	1	1	0	0	0	0	0	0	0	0	1	1	1	0	39	2	3525	60.6	1	1	0	0	0	1	0	1	0	0	8		1	2
0	637	32.9117	175	58	58	110	70	3.8	1	2	2	0	1	0	0	0	0	0	0	0	0	1	1	1	0	42	0	4170	81.6	2	2	0	0	0	1	0	1	0	0	10	7.27	1	2
0	638	34.3546	166	58	62	105	55	4.9			1	0	1	0	0	0	0	0	0	0	0	1	1	1	0	39	5	3300	35.9	2	3	0	0	0	1	0	1	0	0	10	7.33	1	2
0	639	32.9254	171	58		100	56	5.2	1	2	2	1	1	0	0	0	0	0	0	0	0	1	1	1	0	39	3	4146	90.3	2	1	0	0	0	1	0	1	0	0	9	7.27	1	2
0	640		168	58	58	110	75	7.2	1	2	1	0	1	0	0	0	0	0	0	0	0	1	1	1	0	39	3	3970		1	1	0	0	0	1	0	1	0	0			1	2
0	641	26.7953	172	58	58	94	64	5			2	1	1	0	0	0	0	0	0	0	0	1	1	1	0	37	6	3360	57.5	2	1	0	0	0	1	0	1	0	0	10		1	2
0	642	32.679	162	58	58	100	50	4.1	1	2	3	2	1	0	0	0	0	0	0	0	0	1	1	1	0	40	1	3900	68.1	2	1	0	0	0	1	0	1	0	0	10		1	2
0	643	31.5428	173	58	58	118	60	4.3	1	1	1	0	1	0	0	0	0	0	0	0	0	2	1	1	0	36	2	2470	34.8	1	1	0	0	0	1	0	1	0	0	10	7.25	1	2
0	644	30.3107	173	58	59	110	64		1	2	2	1	1	0	0	0	0	0	0	0	0	1	1	1	0	40	6	3460	33.4	1	1	0	0	0	1	0	1	0	0	10		1	2
0	645	34.0452	170	58	60	110	75	4.9	1	2	1	0	1	0	0	0	0	0	0	0	0	1	1	1	0
0	646	31.7454	173	58	58	118	60	5.1	1	1	3	1	1	0	0	0	0	0	0	0	0	1	1	1	0	37	6	2580	11.5	1	1	0	0	0	1	0	1	0	0	10
0	647	28.6571	159	58	55	120	75	5	1	2	1	0	1	0	0	0	0	0	0	0	0	1	1	1	0	40	1	3280	39	1	2	1	0	0	1	0	1	0	0	10	7.17	1	2
0	648	32.3696	173	58	58	95	55	4.6	1	1	1	0	1	0	0	0	0	0	0	0	0	1	1	1	0	38	4	3095	35.6	2	1	0	0	0	1	0	1	0	0	10		1	2
0	649	29.7057	170	58	58	120	70	4.9	1	2	1	0	1	0	0	0	0	0	0	0	0	1	1	1	0	42	3	3955	74.9	1	2	0	0	0	1	0	1	0	0	10	7.23	1	2
0	650	32	165	58	59	110	58	5.2	1	2	3	1	1	0	0	0	0	0	0	0	0	2	1	1	0	39	6	3265	28.8	1	1	0	0	0	1	0	1	0	0	8	7.18	1	2
0	651	28.9418	165	58	58	130	70	5	1	2	1	0	1	0	0	0	0	0	0	0	0	1	1	1	0	41	4	3275	24.5	1	2	0	0	0	1	0	1	0	0	10		1	2
0	652	32.4025	174	58	59	131	69	5.5	1	2	2	1	1	0	0	0	0	0	0	0	0	1	1	1	0	41	4	3580	24.5	2	1	0	0	0	1	0	1	0	0	9	7.11
0	653	32.1588	175	58	61	100	60	4.5		2	2	1	1	0	0	0	0	0	0	0	0	1	1	1	0	38	1	3740	81.1	2	1	0	0	0	1	0	1	0	0	10		1	2
0	654	31.0445	170	58		114	72	6.3	1	2	2	1	1	0	0	0	0	0	0	0	0	1	1	1	0	40	0	3260	26.8	1	1	0	0	0	1	0	1	0	0	10		1	2
0	655	22.8583	180	58	60	108	70	3.9	1	1	3	2	1	1	0	0	0	0	0	0	0	1	1	1	0	40	1	3990	75.2	2	1	0	0	0	1	0	1	0	0	10		1	2
0	656	36.5914	154	58	58	110	85	5.8	1	2	1	0	3	0	0	0	0	0	0	0	0	1	1	2	0	41	2	3280	18.1	2	2	0	0	1	1	0	1	0	0	10		1	2
0	657	35.5428	168	58	58	110	55	5.4	1	2	2	1	1	0	0	0	0	0	0	0	0	1	1	1	0	38	4	2516	4.4	1	1	0	0	0	1	0	1	0	0	10		1	2
0	658	30.5133	173	58	58	110	70	6	1	2	1	0	1	0	0	0	0	0	0	0	0	1	1	1	0	39	0	3300	59.5	1	1	0	0	0	1	0	1	0	0	10	7.2	1	2
0	659	36.5969	168	58	62	125	78	4.5	1	2	2	1	1	0	0	0	0	0	0	0	0	1	1	1	0	38	1	3260	43.3	2	1	0	0	0	1	0	1	0	0	10	7.3	1	2
0	660	36.2519	170	58	62	110	50	7.4	1	2	1	0	1	0	0	0	0	0	0	0	0	1	1	1	0
0	661	28.6653	164	58	60	112	68	4.5		2	1	0	1	0	0	0	0	0	0	0	0	1	1	1	0	39	3	2935	19.5	1	1	0	0	0	1	0	1	0	0	10		1	2
0	662		175	58					1	2	4	2	5	0	0	0	0	0	0	1	0	1	1	1	0
0	663	28.2683	165	58	60	98	64	5.6	7	2	1	0	1	0	0	0	0	0	0	0	0	1	1	1	0
0	664	28.9993	169	58	59	120	70	4		2	1	0	1	0	0	0	0	0	0	0	0	1	1	1	0
0	665	33.0979	173	58		100	55	5	1	2	1	0	1	0	0	0	0	0	0	0	0	1	1	1	2	37	6	2675	23.6	1	2	0	0	0	1	0	1	0	0	9		1	2
0	666	28.1697	164	58	69	106	60	5.5	10	2	1	0	1	0	0	0	0	0	0	0	0	1	1	1	0	40	0	3700	68.4	2	1	0	0	0	1	0	1	0	0	10	7.25	1	2
0	667	26.8775	160	58	58	110	62	5.7	1	1	1	0	1	0	0	0	0	0	0	0	0	1	1	1	0	40	2	2945	12.5	1	1	0	0	0	1	0	1	0	0	10		1	2
0	668		167	58					1	1	1	0	1	0	0	0	1	0	0	0	0	1	1	2	0
0	669	35.6167	180	58	59	100	60	4.1		1	2	1	1	0	0	0	0	0	0	0	0	1	1	1	0	39	0	2500	2.4	1	1	0	0	0	1	0	1	0	0	10		1	2
0	670	24.271	160	58	58	90	50				1	0	1	0	0	0	0	0	0	0	0	1	1	1	0
0	671	25.9138	168	58	61	117	65	4.2		1	1	0	1	0	0	0	0	0	0	0	0	1	1	1	0	40	2	3220	22.7	2	1	0	0	0	1	0	1	0	0	10		1	2
0	672	27.5784	175	58	58	120	58	4.9	1	1	3	1	1	1	0	0	0	0	0	0	0	1	1	1	0	39	1	3970	84.4	2	1	0	0	0	1	0	1	0	0	10		1	2
0	673		161	58	57	110	58	5	2	2	2	1	1	0	0	0	0	0	0	0	0	1	1	1	0	39	6	3795	75.5	1	1	0	0	0	1	0	1	0	0	10		1	2
0	674		169	59	59	110	55	4.7	1	2	2	1	1	0	0	0	0	0	0	0	0	1	2	1	0
0	675	30.8802	169	59	71	135	70	5	1	1	2	1	1	1	0	0	0	0	0	0	0	1	2	2	0	41	4	3830	59.5	1	1	0	0	0	1	0	1	0	0	10		1	2
0	676	24.4052	175	59	58	106	67	4.6	1	2	1	0	1	0	0	0	0	0	0	0	0	2	2	1	0	40	1	3378	48.8	1	1	0	0	0	1	0	1	0	0	9		1	2
0	677	29.9713	164	59	59	110	60	4.9	1	1	4	2	1	0	0	0	0	0	0	0	0	1	1	1	0	40	5	3550	30.2	2	1	0	0	0	1	0	1	0	0	10		1	2
0	678	30.642	173	59	59	99	67	4.7		1	3	1	1	0	0	0	0	0	0	0	0	1	1	1	0	40	2	3170	10.6	2	1	0	0	0	1	0	1	0	0	9		1	2
0	679	24.1725	165	59	59	100	60	5	1	2	1	0	1	0	0	0	0	0	0	0	0	1	1	1	0	40	5	3504	53.6	1	1	0	0	0	1	0	1	0	0	10		1	2
0	680	27.781	174	59	60	110	66	4.7	1	2	1	0	1	0	0	0	0	0	0	1	0	1	1	1	0	41	0	3775	74.2	1	1	0	0	0	1	0	1	0	0	10	7.18	1	2
0	681	35.3703	160	59	58	116	68		7	2	2	1	1	0	0	0	0	0	0	0	0	1	1	1	0	39	5	3110	19.2	1	1	0	0	0	1	0	1	0	0	10		1	2
0	682	35.3265	178	59	63	90	50	4.1	1	1	3	2	1	0	0	0	0	0	0	0	0	2	1	1		41	0	3700	53.6	1	1	0	0	0	1	0	1	0	0	10		1	2
0	683	29.5113	169	59	57	136	69	5.5	1	2	1	0	1	0	0	0	0	0	0	0	0	1	1	1	0	40	6	4020	82.4	2	1	0	0	0	1	0	1	0	0	10		1	2
0	684	32.6927	172	59	58	108	60	4.7	1	2	2	1	1	0	0	0	0	0	0	0	0	1	1	1	0	39	6	4200	89.8	2	1	0	0	0	1	0	1	0	0	10		1	2
0	685	27.1513	166	59	63	90	55	4.2		1	1	0	1	0	0	0	0	0	0	0	0	1	1	1	0	41	1	3390	26.8	2	1	0	0	0	1	0	1	0	0	10	7.02	1	2
0	686	33.9849	172	59	59	100	55	5.1	1	2	2	1	1	0	0	0	0	0	0	0	0	1	1	1	0	39	2	3980	90.7	1	1	0	0	0	1	0	1	0	0	10		1	2
0	687	26.0561	178	59	59	102	60	3.1	1	1	1	0	1	0	0	0	0	0	0	0	0	1	1	1	0	41	5	4000	83.4	1	1	0	0	0	1	0	1	0	0	10		1	2
0	688	22.7625	163	59	59	124	67	4.6	1	1	1	0	1	0	0	0	0	0	0	0	0	1	1	1	0	41	1	3706	54.4	2	1	0	0	0	1	0	1	0	0	10		1	2
0	689	27.9726	168	59	60	118	66	4.5	1	2	2	1	1	0	0	0	0	0	0	0	0	1	1	1	0	40	4	3930	77.9	1	3	0	0	0	1	0	1	0	0	10		1	2
0	690	33.0568		59	62	128	62	4.4		1	2	1	1	0	0	0	0	0	0	0	0	2	2	2	0	40	1			1	1	0	0	0	1	0	1	0	0	10		1	2
0	691	24.6899	169	59	59	125	84	5.1	1	2	1	0	1	0	0	0	0	0	0	0	0	1	1	2	0	35	2	2180	21.2	2	2	1	1	0	1	0	1	0	0	10		1	2
0	692	36.178	160	59	58	118	58	4.5	1	2	2	1	1	0	0	0	0	0	0	0	0	1	1	1	0	38	6	3915	90.7	1	1	0	0	0	1	0	1	0	0	7	7.18	1	2
0	693	30.0616	173	59	59	110	62	4.2	1	2	4	0	1	0	0	0	0	0	0	0	0	1	1	1	0	40	1	3220	33.7	1	1	0	0	0	1	0	1	0	0	10		1	2
0	694	21.5633	168	59	59	124	62	4.9	1	1	1	0	1		1	0	0	0	0	0	0	2	1	1	0	40	5	2790	2.9	2	2	0	0	0	1	0	1	0	0	10		1	2
0	695	31.9014	170	59	62	122	68	5	1	2	2	1	1	0	0	0	0	0	0	0	0	1	1	1	0	37	6	3300	64.8	1	1	0	0	0	1	0	1	0	0	9		1	2
0	696	30.1437	175	59	59	100	65	4.6	1	2	2	1	1	0	0	0	0	0	0	0	0	1	1	1	0	40	3	3800	69.5	1	1	0	0	0	1	0	1	0	0	10		1	2
0	697	32.3094	168	59	61	118	70	5.1	1	2	3	1	1	0	0	0	0	0	0	0	0	1	1	1	0	40	4	3264	20.9	1	1	0	0	0	1	0	1	0	0	10		1	2
0	698	23.948	162	59	59	120	70	5.4	1	1	1	0	1	0	0	0	0	0	0	0	0	1	1	1	0
0	699	27.9233	176	59	62	105	56	5.5	1	2	1	0	1	0	0	0	0	0	0	0	0	1	1	1	0	40	6	4415	98.8	1	1	0	0	0	1	0	1	0	0	10		1	2
0	700	27.8987	168	59	61	117	73	8		2	1	0	2	0	0	0	0	0	0	0	0	1	1	1	0	40	0	3145	28.8	1	1	0	0	0	1	0	1	0	0	10		1	2
0	701	30.7734	153	59	59	123	79		1	2	1	0	1	0	0	0	0	0	0	0	0	1	1	2	0	39	5	3205	27.8	2	1	0	0	0	1	0	1	0	0	8		1	2
0	702	31.1129	167	59	62	99	70	4.9		2	1	0	1	0	0	0	0	0	0	0	0	1	1	1	0	39	3	3130	35.6	1	1	0	0	0	1	0	1	0	0	10		1	2
0	703	35.9179	166	59	59	95	55	4.3	10	2	3	2	1	0	0	0	0	0	0	0	0	1	1	1	0	41	0	3580	29.5	2	1	0	0	0	1	0	1	0	0	10		1	2
0	704	33.7632	168	59	58	124	75	2.3	1	1	2	0	1	0	0	0	0	0	0	0	0	1	1	1	0	39	2	2800	12.9	1	1	0	0	0	1	0	1	0	0	10	7.19	1	2
0	705	33.629	170	59	60	115	75				3	1	1	0	0	0	0	0	0	0	0	1	1	1	0	40	5	3672	40.1	2	1	0	0	0	1	0	1	0	0	10		1	2
0	706	32.1944	165	59	59	90	60	5.5	1	2	2	1	1	0	0	0	0	0	0	0	0	1	1	1	0	40	1	3380	34.8	1	1	0	0	0	1	0	1	0	0	7		1	2
0	707	30.9706	173	59	58	110	78	5			2	0		0	0	0	0	0	0	0	0	1	1	1	0	40	3	3560	50	2	1	0	0	0	1	0	1	0	0	8	7.27	1	2
0	708	26.3107	169	59	60	100	60	4.1	1	2	1	0	1	0	0	0	0	0	0	0	0	1	1	1	0	40	2	3935	82.4	2	1	0	0	0	1	0	1	0	0	10	7.17	1	2
0	709	36.3833	167	59	59	120	72	4.9	1	2	4	2	1	0	0	0	0	0	0	0	0	1	1	1	0	39	2				1	0	0	0	1	0			0
0	710	33.525	163	59	60	120	80	4.8	1	2	2	1	1	0	0	0	0	0	0	0	0	1	1	1	0	39	0	4060	89.8	2	3	0	0	0	1	0	1	0	0	10		1	2
0	711	32.3833	177	59	62	118	60	5.2	1	2	2	1	1	0	0	0	0	0	0	0	0	2	1	1	0	39	4	3430	34.5	2	1	0	0	0	1	0	1	0	0	10		1	2
0	712	30.9076	168	59	60	110	70	4.8			2	1	1	0	0	0	0	0	0	0	0	1	1	1	0	38	0	3270	59.5	1	1	0	1	0	1	0	1	0	0	9	7.07	1	2
0	713	32.4764	174	59	60	110	76	4.3	1	2	2	1	1	0	0	0	0	0	0	0	0	1	1	1	0
0	714	20.1259	163	59	58	114	68	5.2	10	1	2	0	1	1	0	0	0	0	0	0	0	1	1	1	0	39	4	2485	2.1	1	2	0	0	0	1	0	1	0	0	10		1	2
0	715	28.0027	155	59	60	104	60	4.5	5	2	1	0	1	0	0	0	0	0	0	0	0	2	2	1	0	41	6	3985	70.2	2	1	0	0	0	1	0	1	0	0	10		1	2
0	716	27.6605	161	59	60	105	72	5.7	1	2	1	0	1	0	0	0	0	0	0	0	0	1	1	1	0	40	5	3150	21.8	1	1	0	0	0	1	0	1	0	0	10		1	2
0	717	27.4442	168	59	58	120	65	4.4	1	1	2	0	1	0	0	0	0	0	0	0	0	1	1	1	0	40	1	3385	37.5	2	1	0	0	0	1	0	1	0	0	9	7.14	1	2
0	718	30.4613	170	59	59	116	71	4.8	1	2	2	1	1	0	0	0	0	0	0	0	0	1	1	1	0	39	6	3040	13.8	1	1	0	0	0	1	0	1	0	0	10		1	2
0	719	32.2437	168	59		100	60	5.1			2	1	1	0	0	0	0	0	0	0	0	1	1	1	0	40	4	3408	31.9	1	1	0	0	0	1	0	1	0	0	10		1	2
0	720	28.0274	168	59	60	125	85	5.1	1	2	2	1	1	0	0	0	0	0	0	0	0	2	1	1	0	40	5	4470	94.2	2	1	0	0	0	1	0	1	0	0	9	7.13	1	2
0	721	27.7481	163	59	60	120	60	4.8	1	1	2	1	1	1	0	0	0	0	0	0	0	1	1	1	0	39	6	3800	75.8	1	1	0	0	0	1	0	1	0	0	10		1	2
0	722	29.1581	170	59	59	106	57	3.8	1	2	3	1	1	0	0	0	0	0	0	0	0	1	1	1	0	40	3	3800	69.5	1	1	0	0	0	1	0	1	0	0	10		1	2
0	723	44.0411	178	59	59	105	70	4.5	1	2	3	1	1	0	0	0	0	0	0	0	0	1	1	1	0	37	2	2580	12.7	2	1	0	0	0	1	0	1	0	0	10		1	2
0	724	31.9617	174	59	60	100	60	5.8	1	2	2	1	1	0	0	0	0	0	0	0	0	1	1	1	0	39	5	3320	23.9	2	1	0	0	0	1	0	1	0	0	10		1	2
0	725	31.5619	171	59	59	105	55	5.4	1	2	2	1	1	0	0	0	0	0	0	0	0	1	1	1	0	38	2	3480	71.6	1	1	0	0	0	1	0	1	0	0	9		1	2
0	726	31.2471	155	59	59	110	60	3.7		2	1	0	1	1	0	0	0	0	0	0	0	1	1	1	0	39	3	3725	77.6	2	1	0	0	0	1	0	1	0	0	9	7.15	1	2
0	727	25.4209	151	59	62	115	76	4.1		1	2	1	1	0	0	0	0	0	0	0	0	1	1	1	0	40	1	3620	43.3	2	1	0	0	0	1	0	1	0	0	10		1	2
0	728	28.4517	171	59	61	124	60	4.6	1	2	1	0	1	0	0	0	0	0	0	0	0	1	1	1	0	39	4	3195	29.1	2	1	0	0	0	1	0	1	0	0	8	7.33	1	2
0	729	27.6167	174	59	57	102	70	5.1	1	2	1	0	1	0	0	0	0	0	0	0	0	1	1	1	0	40	6	2760	3.9	1	1	0	0	0	1	0	1	0	0	10	7.37	1	2
0	730	29.5688	159	59	59	100	60	5.3	1	2	1	0	1	0	0	0	0	0	0	0	0	1	1	1	0	40	3	3470	54	1	1	0	0	0	1	0	1	0	0	10		1	2
0	731	27.9014	163	59	62	130	70	4.7	1	2	1	0	1	0	0	0	0	0	0	0	0	1	1	1		42	2	3670	39	2	2	0	0	0	1	0	1	0	0	10		1	2
0	732	25.7577	160	59	65	130	60	4	1	1	2	0	1	0	0	0	0	0	0	0	0	1	1	1	0	41	1	3730	56.8	2	2	1	0	0	1	0	1	0	0	10		1	2
0	733	30.1739	177	59	61	110	68	4.6		2	3	0	1	0	0	0	0	0	0	0	0	1	1	1	0	41	4	3296	26.1	1	1	0	0	0	1	0	1	0	0	8	7.17	1	2
0	734	31.1951	168	59	61	100	50	5.8	1	2	1	0	2	0	0	0	0	0	0	0	0	1	1	1	0	39	0	3060	26.1	2	1	0	0	0	1	0	1	0	0	10			2
0	735	33.7029	165	59	62	100	55	4	1	2	1	0	1	0	0	0	0	0	0	0	0	2	1	1	0	38	6	3590	74.9	2	1	0	0	0	1	0	1	0	0	10		1	2
0	736		160	59	59	100	60	6.2			4	1	1	0	0	0	0	0	0	0	0	1	1	1	0	39	5	3500	52	1	1	0	0	0	1	0	1	0	0	10		1	2
0	737	32.4736	167	59	60	115	60	4.6	1	1	2	0	1	0	0	0	0	0	0	0	0	1	1	1		37	1	2875	43.3	2	1	0	0	0	1	0	1	0	0	10		1	2
0	738	27.4689	167	59	63	135	74	3.9		1	1	0	1	0	0	0	0	0	0	0	0	1	1	1	0	40	6	3065	15.4	1	1	0	0	0	1	0	1	0	0	10		1	2
0	739	26.7296	168	59	61	120	62	4.6		1	3	1	1	0	0	0	1	0	0	0	0	1	2	1	0	40	0	3080	14.7	1	1	0	0	0	1	0	1	0	0	10		1	2
0	740	35.5127	172	59	61	116	58	4.2	1	2	3	1	1	0	0	0	0	0	0	0	0	1	1	1	0	38	6	3542	68.1	1	1	0	0	0	1	0	1	0	0	10		1	2
0	741	28.8542	173	59	59	102	68	4.4	1	1	2	0	1	0	0	0	0	0	0	0	0	1	1	1	0	37	1	3600	96.5	1	1	0	0	0	1	0	1	0	0	10		1	2
0	742	32.1561	166	59	61	130	75	4.7	1	2	2	1	1	0	0	0	0	0	0	0	0	1	1	1	0	37	3	2805	22.4	2	2	0	0	0	1	0	1	0	0	10	7.28	1	2
0	743	32.9446	161	59						2	2	0	1	0	0	0	0	0	0	0	0	1	2	1	0	40	3			2	1	0	0	0	1	0	1	0	0			1	2
0	744	32.2601	170	59	60	120	70	4.4		2	2	1	1	0	0	0	0	0	0	0	0	1	1	1	0	39	0	4465	99.4	1	1	0	0	0	1	0	1	0	0	9		1	2
0	745	24.731	174	59	59	134	63	3.8		2	1	0	1	0	0	0	0	0	0	0	0	1	1	1	0	38	5	2980	24.2	2	1	0	0	0	1	0	1	0	0	10		1	2
0	746	35.6359	167	59	64	115	74	3.8		2	1	0	1	0	0	0	0	0	0	0	0	1	1	1	0	39	5	3705	72.6	2	1	0	0	0	1	0	1	0	0	10		1	2
0	747	31.6906	169	59	59	110	68	4.7	1	2	1	0	1	0	0	0	0	0	0	0	0	1	1	1	0	32	0	1205	9	2	1	1	1	0	1	0	1	0	0	9	7.15	2	2
0	748	28.9692	161	59	60	125	77	6.6		1	3	0	1	0	0	0	0	0	0	0	0	1	1	1	0	34	3	2575	73.6	2	1	0	0	0	1	0	1	0	0	8		2	2
0	749	32.1944	167	59	59	132	78	4.9	1	2	2	1	1	0	0	0	0	0	0	0	0	1	1	1	0	41	2	4090	69.9	2	1	0	0	0	1	0	1	0	0	10		1	2
0	750	36.7967	165	59	59	112	70	4.8	1	2	4	2	1	0	0	0	0	0	0	0	0	1	1	1	0	40	3	3485	40.5	1	1	0	0	0	1	0	1	0	0	10		1	2
0	751	25.7248	165	59	60	110	70	4.3	1	1	1	0	1	0	0	0	0	0	0	0	0	1	1	1	0	39	5	3180	25.8	2	1	0	0	0	1	0	1	0	0	10		1	2
0	752	26.2533	178	59	59	112	70	4.5			3	2	1	1	0	0	0	0	0	0	0	1	1	1	0	37	1	3230	72.2	1	1	0	0	0	1	0	1	0	0	10		1	2
0	753	29.3279	157	59	59	110	68	4.6	1	2	4	0	1	0	0	0	0	0	0	0	0	1	1	1	0	41	3	2840	4.6	1	1	0	0	0	1	0	1	0	0	10		1	2
0	754	19.1622	168	59	59	118	70	5.3		1	3	1	1	0	0	0	0	0	0	0	0	1	2	2	0
0	755	31.102	168	59	59	110	75	5.9	1	2	4	2	1	0	0	0	0	0	0	0	0	1	1	1	0	40	3	4170	83.7	2	2	0	0	0	1	0	1	0	0	10		1	2
0	756	29.6947	165	59	60	100	60	4.5	1	1	2	1	1	0	0	0	0	0	0	0	0	1	1	1	0	39	0	3380	52	1	1	0	0	0	1	0	1	0	0	9		1	2
0	757	29.5797	175	59	59	98	60	4.2	1	2	1	0	1	0	0	0	0	0	0	0	0	1	2	2	0	40	1	3930	83.4	2	1	0	0	0	1	0	1	0	0	10		1	2
0	758	36.219	176	59	59	100	70	4.5			2	1	1	0	0	0	0	0	0	0	0	1	1	1	0	39	3	3500	56	1	1	0	0	0	1	0	1	0	0	10	7.19	1	2
0	759	36.0739	162	59	59	116	80	5.6	1	2	1	0	4	0	0	0	0	0	0	0	0	1	1	1	0	37	2	2730	38.2	1	2	0	0	0	1	0	1	0	0	9		1	2
0	760	36.1889	178	59	59	114	64	4.6	1	1	2	1	1	1	0	0	0	0	0	0	0	1	1	1	0	40	2	3340	29.8	1	1	0	0	0	1	0	1	0	0	10		1	2
0	761	29.1745	179	59	60	100	60	3.2		2	1	0	1	0	0	0	0	0	0	0	0	1	1	1	0	40	2	3900	80.2	2	1	0	0	0	1	0	1	0	0	9		1	2
0	762	39.7454	180	59	59	110	60	5.2	1	2	2	1	1	0	0	0	0	0	0	0	0	1	1	1	0
0	763	29.2977	163	59	59	125	70	4.4	1	1	2	1	1	0	0	0	0	0	0	0	0	1	1	1	0	40	6	3660	37.5	2	1	0	0	0	1	0	1	0	0	10		1	2
0	764	32.0164	160	59	63	110	45	5.1	1	1	1	0	1	0	0	0	0	0	0	0	0	2	2	2	0	39	3	2935	13.4	2	3	0	0	0	1	0	1	0	0	10		1	2
0	765	26.7707	170	59	60	120	70	5.8	1	1	1	0	1	0	0	0	0	0	0	0	0	2	2	2		39	6	3608	62.6	2	1	0	0	0	1	0	1	0	0	10		1	2
0	766	32.6379	174	59	61	120	65	5.2	1	2	1	0	1	0	0	0	0	0	0	0	0	1	1	1	0	39	2	4370	99	2	1	0	0	0	1	0	1	0	0	10	7.2	1	2
0	767		169	59	57	90	50	5.2	1	2	2	1	1	0	0	0	0	0	0	0	0	1	1	1	0	40	0	3810		2	1	0	0	0	1	0	1	0	0	10		1	2
0	768	34.872	171	59	60	105	58	3.5	1	2	3	2	1	0	0	0	0	0	0	0	0	1	1	1	0	18	1	90		2	1	0	0	0	1	0	2	1	1	0		1	2
0	769	35.781	161	59	60	100	64	3.8		2	3	2	1	0	0	0	0	0	0	0	0	1	2	1	0	39	0	3740	70.2	2	1	0	0	0	1	0	1	0	0	9		1	2
0	770	30.0151	150	59	61	154	80	5.8	7	1	1	0	1	0	1	0	0	0	0	0	0	1	1	1	0	40	6	2320	0.1	2	2	1	0	0	1	0	1	0	0	10	7.25	1	2
0	771	34.4038	164	59	63	110	65	4.6		1	1	0	5	0	0	0	0	0	0	0	0	1	1	1	0	38	3	2690	16.4	1	1	0	0	0	1	0	1	0	0	10		1	2
0	772	34.7981	161	59						2	1	0	1	0	0	0	0	0	0	0	0	1	1	1	0
0	773		170	59	59	110	70	3.3		2	1	0	1	0	0	0	0	0	0	0	0	1	1	1	0
0	774	36.8706	176	59	58	109	79	4.3	1	2	2	1	1	0	0	0	0	0	0	0	0	1	1	1	0	41	2	3360	22.1	1	1	0	0	0	1	0	1	0	0	10		1	2
0	775	28.6461	173	60	60	110	60	4.4	1	2	1	0	1	0	0	0	0	0	0	0	0	1	1	1	0							0	0	0	1	0			0
0	776	35.7673	163	60	61	103	58	4.9		2	3	2	1	0	0	0	0	0	0	0	0	1	1	1	0	39	2	3320	29.1	2	1	0	0	0	1	0	1	0	0	10		1	2
0	777	32.8597	172	60	63	111	73	4.8		2	4	2	1	0	0	0	0	0	0	0	0	1	1	1	0	40	1	3385	35.2	1	1	0	0	0	1	0	1	0	0	9		1	2
0	778	27.373	167	60	61	105	55	4.8		1	1	0	1	0	0	0	0	0	0	0	0	1	1	1	0	41	3	3175	11.9	2	1	0	0	0	1	0	1	0	0	9		1	2
0	779	27.7399	165	60	60	120	70	3.8	1	2	4	2	1	0	0	0	0	0	0	0	0	1	1	1	0	40	5	3860	57.1	2	1	0	0	0	1	0	1	0	0	10		1	2
0	780	22.4778	169	60	62	120	68		1	1	1	0	1	0	0	0	0	0	0	0	0	1	1	1	0	40	0	3355	48.8	1	1	0	0	0	1	0	1	0	0	9	7.2	1	2
0	781	32.1177	171	60	60	120	60	4.6			1	0	1		0	0	0	0	0	0	0	1	1	1		39	6	3160	31.9	1	1	0	0	0	1	0	1	0	0	10	7.15	1	2
0	782	30.4832	174	60	61	123	58	4.6	1	2	1	0	1	0	0	0	0	0	0	0	0	1	1	2		40	3	4220	93.9	2	1	0	0	0	1	0	1	0	0	9		1	2
0	783	35.4743	170	60	62	100	65	5.5	1	2	4	3	1	0	0	0	0	0	0	0	0	1	1	1	0	41	0	3400	27.1	1	1	0	0	0	1	0	1	0	0	10		1	2
0	784	29.8836	161	60	64	120	54	4.2	1	1	1	0	5	1	0	0	0	0	0	0	0	1	1	1	0	39	1	2950	16.9	2	1	0	0	0	1	0	1	0	0	10	7.26	1	2
0	785	36.4052	167	60	62	110	60	5.2	4	2	1	0	1	0	0	0	0	0	0	0	0	2	1	1	0	41	0	3330	23.6	2	1	0	0	0	1	0	2		0	8		1	2
0	786	34.0808	154	60	60	120	70	6.4			3	1	1	0	0	0	0	0	0	0	0	1	1	1	0	39	2	3745	78.2	1	1	0	0	0	1	0	1	0	0	4		1	2
0	787	33.3169	170	60	65	120	72	4.2	1	2	2	1	1	0	0	0	0	0	0	0	0	1	1	1	0	39	5	3280	31.9	1	1	0	0	0	1	0	1	0	0	10		1	2
0	788	25.0021	172	60	62	120	60	4.8	1	1	2	0	1	0	0	0	0	0	0	0	0	1	1	1	0	41	6	4028	83.9	1	2	0	0	0	1	0	1	0	0	10		1	2
0	789	27.4825	163	60	61	106	58	4.7		1	1	0	1	0	0	0	0	0	0	0	0	1	1	1	0	33	1	1590	16.4	2	3	0	1	0	1	0	1	0	0	7	7.22	1	2
0	790	35.8658	172	60	60	100	64	4.7	1	2	2	1	2	0	0	0	0	0	0	0	0	1	1	1	0	40	5	3705		1	1	0	0	0	1	0			0
0	791	30.0452	155	60	65	128	74	5.8	4	1	1	0	1	0	0	0	0	0	0	0	0	1	1	1	0	37	6	3390	74.5	2	1	0	0	0	1	0	1	0	0	8		1	2
0	792	30.527	160	60	60	98	58	5.7	1	2	1	0	1	0	0	0	0	0	0	0	0	1	1	1	0	40	3	3350	30.9	2	1	0	0	0	1	0	1	0	0	10		1	2
0	793	32.6297	160	60	63	122	74		1	1	2	1	1	0	0	0	0	0	0	0	0	1	1	1	0	40	2	3500	30.9	2	1	0	0	1	1	0	1	0	0	9	7.16	1	2
0	794	28.3039	168	60	60	115	72	4.3	1	2	2	1	1	0	0	0	0	0	0	0	0	1	1	1	0	40	0	3580	55.2	1	1	0	0	0	1	0	1	0	0	10		1	2
0	795		169	60	62	140	70	5.1	1	1	1	0	1	0	0	0	0	0	0	0	0	1	2	1	0	38	3	3850		2	1	0	0	0	1	0	1	0	0	8	7.16	1	2
0	796	28.898	168	60	61	109	57	4.4	1	1	2	1	1	0	0	0	0	0	0	0	0	1	1	1	0	39	4	2780	5.7	1	1	0	0	0	1	0	1	0	0	10		1	2
0	797	23.6906	171	60	58			3.9	1	2	1	0	1	0	0	0	0	0	0	0	0	1	1	1	0	39	5	3740	85.1	1	1	0	0	0	1	0	1	0	0	10		1	2
0	798	33.4182	183	60	62	120	80		1	2	1	0	1	0	0	0	0	1	0	0	0	1	1	1	0
0	799	27.5975	176	60	65	118	58	4.6	1	1	2	1	1	1	0	0	0	0	0	0	0	1	1	1	0
0	800	30.7844	172	60	60	110	58	5		2	2	1	1	0	0	0	0	0	0	0	0	1	1	1	0	37		3090		1	1	0	0	0	1	0	1	0	0	10		1	2
0	801	28.9911	164	60	60	92	58	4.1			1	0	1	0	0	0	0	0	0	0	0	1	1	1	0
0	802	30.9678	170	60	59	90	50	4.9	1	2	4	2	1	0	0	0	0	0	0	0	0	1	1	1	0	39	4	3240	20.1	2	1	0	0	0	1	0	1	0	0	10		1	2
0	803	34.0014	173	60	60	110	70	4.3	1	2	3	1	1	0	0	0	0	0	0	0	0	1	1	2	0	40	2	3944	69.9	2	1	0	0	0	1	0	1	0	0	10		1	2
0	804	34.9651	178	60	60	138	70	4	1	2	3	1	1	0	0	0	0	0	0	0	0	1	1	1	0	38	3	3080	35.2	1	1	0	0	0	1	0	1	0	0	10		1	2
0	805	33.0541	171	60	65	112	66	3.8	1	1	2	1	1	0	0	0	0	0	0	0	0	1	1	1	0	39	3				1	0	0	0	1	0			0
0	806	36.6051	170	60	61	120	70		1	2	4	2	1	0	0	0	0	0	0	0	0	1	1	1	0	41	4	4640	95.2	2	1	0	0	0	1	0	1	0	0	10		1	2
0	807	25.1554	172	60	60	100	60	4.1	1	2	2	0	1	0	0	0	0	0	0	0	0	1	1	1	0	40	2				1	0	0	0	1	0			0
0	808	27.9069	159	60	61	122	66	4.8		1	3	2	1	1	0	0	0	0	0	0	0	1	1	1	0	40	2	2820	3.8	1	1	0	0	0	1	0	1	0	0	10		1	2
0	809	31.3566	178	60	72	120	65	4.1	1	2	3	2	1	0	0	0	0	0	0	0	0	1	1	1	0	40	4	4310	89.4	2	1	0	0	0	1	0	1	0	0	10		1	2
0	810	36.052	176	60	61	108	64	4.5	1	2	3	2	1	0	0	0	0	0	0	0	0	1	1	1	0	40	5	4225	84.4	2	1	0	0	0	1	0	1	0	0	10		1	2
0	811	29.744	168	60	56	120	56	4.9	1	2	1	0	1	0	0	0	0	0	0	0	0	1	1	1	0	38	4	2920	22.1	2	1	0	0	0	1	0	1	0	0	10		1	2
0	812	27.4908	168	60	60	100	55	4.8	1	1	1	0	1	1	0	0	0	0	0	0	0	1	1	1	0
0	813	34.6119	160	60	60	110	65	4.6	1	1	1	0	3	1	0	0	0	0	0	0	0	1	1	1	0
0	814	34.6174	169	60	61	120	60	4.2	1	2	1	0	1	1	0	0	0	0	0	0	0	1	1	1	0	39	2	3810	91.8	1	1	0	0	0	1	0	1	0	0	10	7.21	1	2
0	815	33.5797	169	60	61	90	45	4.3	1	2	3	2	1	0	0	0	0	0	0	0	0	1	1	1	0	40	6				1	0	0	0	1	0			0
0	816	28.4052	176	60	60	120	60		1	2	1	0	1	0	0	0	0	0	0	0	0	1	1	1	0	39	6	3120	28.4	1	1	0	0	0	1	0	1	0	0	10		1	2
0	817	32.9692	172	60		110	62	4.6	1	2	5	3	1	0	0	0	0	0	0	0	0	1	1	1	0	40	3	3720	48.4	2	2	0	0	0	1	0	1	0	0	10		1	2
0	818	33.4538	165	60	60	118	74	5	1		5	4	1	0	0	0	0	0	0	0	0	1	1	1	0	39	2	3434	52.4	1	1	0	0	0	1	0	1	0	0	10		1	2
0	819	29.4867	166	60	61	104	62	3.9		2	1	0	1	0	0	0	0	0	0	0	0	1	1	1	0
0	820		172	60	62	96	60	4.5		2	3	2	1	0	0	0	0	0	0	0	0	1	1	1	0	39	6	3980		2	1	0	0	0	1	0	1	0	0	9		1	2
0	821	33.1745	170	60	60	110	70	4.7	1	1	2	1	1	0	0	0	0	0	0	0	0	1	1	1	0	39	1	3450	56	1	1	0	0	0	1	0	1	0	0	10		1	2
0	822	32.3285	170	60	60	108	68	4.9		2	2	0	1	0	0	0	0	0	0	0	0	1	1	1	0	36	5	2536	32.3	1	1	0	0	0	1	0	1	0	0	10		1	2
0	823	26.0178	170	60	62	118	54	4.5	1	1	1	0	1	1	0	0	0	0	0	0	0	1	1	1	0	40	5	3805	79.4	1	1	0	0	0	1	0	1	0	0	10		1	2
0	824	28.0849	174	60	60	100	65	5.7	1	1	2	0	1	0	0	0	0	0	0	0	0	1	1	1	0	39	2	3495	60.6	2	1	0	0	0	1	0	1	0	0	10		1	2
0	825	34.1355	166	60	62	110	60	4.8	1	2	1	0	1	0	0	0	0	0	0	0	0	1	1	1	0	39	4	3285	48.4	1	1	0	0	0	1	0	1	0	0	10		1	2
0	826	27.8001	165	60	61	150	85	4.6	1	2	1	0	1	0	1	0	0	0	0	0	0	1	1	1	0	41	3	3295	27.1	1	2	0	0	0	1	0	1	0	0	8	7.12	1	2
0	827	28.4572	168	60	63	106	66	4.6	1	1	3	2	1	1	0	0	0	0	0	0	0	1	1	1	0	37	4	3365	63.7	2	2	0	0	0	1	0	1	0	0	10	7.32	1	2
0	828		178	60	60	109	69	8.1	1	1	1	0	1	0	0	0	0	0	0	0	0	1	1	1	0	40	1	3700		1	1	0	0	0	1	0	1	0	0	9	7.25	1	2
0	829	27.9425	180	60	61	125	79	4.2		2	1	0	1	0	0	0	0	0	0	0	0	1	1	2	0	28	0	1045	54.4	2	3	0	1	0	1	0	1	0	0	5		2	2
0	830	33.3388	168	60		120	75	4.2	1	1	3	2	1	0	0	0	0	0	0	0	0	1	1	1	0	41	1	3565	39.7	1	1	0	0	0	1	0	1	0	0	7		1	2
0	831	23.7043	171	60	60	110	60				5	2	1	0	0	0	0	0	0	0	0	1	1	1	0	38	2	2958	18.1	2	1	0	0	0	1	0	1	0	0	10		1	2
0	832	29.0513	168	60	64	95	55		1	2	4	1	1	0	0	0	0	0	0	0	0	1	1	1	0	40	0	4020	78.8	2	1	0	0	0	1	0	1	0	0	10			2
0	833	23.6988	173	60	62	100	58	4.4	1	1	1	0	1	0	0	0	0	0	0	0	0	1	1	1	0	40	3	3360	31.9	2	1	0	0	0	1	0	1	0	0	10		1	2
0	834	33.8042		60	80	110	70	4.5	1	1	3	2	1	0	0	0	0	0	0	0	0	1	1	1	0	40	5	3892	59.9	2	1	0	0	0	1	0	1	0	0	10		1	2
0	835	32.9829	168	60	60	108	58	4.4	1	2	2	1	1	0	0	0	0	0	0	0	0	1	1	1	0	39	6	4330	94.2	2	1	0	0	0	1	0	1	0	0	10		1	2
0	836	33.2841	164	60	60	95	60	5.5	1	2	4	2	1	0	0	0	0	0	0	0	0	1	1	1	0	39	2	4035	86.4	2	3	0	0	0	1	0	1	0	0	10	7.28	1	2
0	837	23.332	172	60	65	130	70	5	1	1	2	0	1	0	0	0	0	0	0	0	0	1	1	1	0	41	3	4100	90.2	1	1	0	0	0	1	0	1	0	0	10		1	2
0	838	32.9391	174	60	59	118	58	3.3	1	2	3	1	1	0	0	0	1	0	0	0	0	1	1	1	0	40	4	3265	21.2	1	1	0	0	0	1	0	1	0	0	10	7.2	1	2
0	839	27.0308	168	60	63	122	66	4.5	1	1	1	0	1	0	0	0	0	0	0	0	0	1	1	1	0	39	3	2945	20.3	1	3	0	0	0	1	0	1	0	0	9		1	2
0	840	31.3101	175	60	60	140	75	5	1	2	1	0	4	0	0	0	0	0	0	0	0	1	1	1	0	41	0	3040	13.1	1	3	0	0	0	1	0	1	0	0	10	7.3	1	2
0	841	20.4463	156	60	60	115	60	4.1		1	1	0	1		0	0	0	0	0	0	0	1	1	1	0	37	1	2455	19.5	1	1	0	0	0	1	0	1	0	0		7.25	1	2
0	842	30.8775	163	60	61	109	55	4.6	4	1	3	2	1	0	0	0	0	0	0	0	0	1	1	1	0	40	2	3630	42.1	2	1	0	0	0	1	0	1	0	0	9		1	2
0	843	23.436	161	60	60	120	70	5.7	10	1	1	0	1	1	0	0	0	0	0	0	0	1	1	1	0	39	2	3380	62.6	1	1	0	0	0	1	0	1	0	0	10		1	2
0	844		168	60	61	120	80	5	1	2	5	2	1	0	0	0	0	0	0	0	0	1	1	1	0	40	2	3800	71.2	1	1	0	0	0	1	0	1	0	0	10		1	2
0	845	33.681	172	60	60	110	60	4.6	1	2	3	2	1	0	0	0	0	0	0	0	0	1	1	1	0	39	3	3010	9.3	2	1	0	0	0	1	0	1	0	0	10		1	2
0	846		157	60	63	100	70	4.5	1	1	1	0	1	0	0	0	0	0	0	0	0	1	1	1	0	39	0	3668		2	1	0	0	0	1	0	1	0	0	10		1	2
0	847		160	60	60	110	65	4.7	1	2	1	0	1	0	0	0	0	0	0	0	0	1	2	1	0	38	1	2830	21.8	2	1	0	0	0	1	0	1	0	0	9		1	2
0	848	32.7803	163	60	60	110	68	5.1	1	2	1	0	1	0	0	0	0	0	0	0	0	1	1	1	0	41	6	3960	68.1	2	2	0	0	0	1	0	1	0	0	10	7.28	1	2
0	849		163	60	60	130	78	5.4	1	1	2	1	1	0	0	0	0	0	0	0	0	1	2	2	0
0	850	30.6393	170	60	64	120	55	5.9	1	2	2	1	1	0	0	0	0	0	0	0	0	1	1	1	0	39	0	3792	83.9	1	1	0	0	0	1	0	1	0	0	10		1	2
0	851	23.4552	174	60	60	120	70	3.8	1	1	1	0	1	1	0	0	0	0	0	0	0	1	1	1	0	40	0	5080		2	1	0	0	0	1	0	1	0	0	10		1	2
0	852	25.2649	178	60	60	100	50	4.1	1	1	2	1	1	1	0	0	0	0	0	0	0	1	1	1	0	40	2	4000	74.2	2	1	0	0	0	1	0			0	10		1	2
0	853	37.6427	176	60	60	100	55	4	1	2	3	1	1	0	0	0	0	0	0	0	0	1	1	1	0	39	6	2980	10.9	1	1	0	0	0	1	0	1	0	0	10		1	2
0	854	28.386	169	60	65	120	55	4.2		1	1	0	1	1	0	0	0	0	0	0	0	1	1	1	0	37	3	3270	81.6	1	1	0	0	0	1	0	1	0	0	10		1	2
0	855	30.026	168	60	60	110	65	4.4	1	2	1	0	1	0	0	0	0	0	0	0	0	1	1	1	0	38	6	3970	97.4	1	1	0	0	0	1	0	1	0	0	8		1	2
0	856	26.6831	173	60	61	130	68	4.6	1	2	2	0	1	0	1	0	0	0	0	0	0	1	1	1	0	41	6	4410	93.1	2	1	0	0	0	1	0	1	0	0	8	7.05	1	2
0	857	37.2402	168	60	62	100	50	5.7	1	2	3	2	1	0	0	0	0	0	0	0	0	1	1	1	0	41	0	4010	66.6	2	1	0	0	0	1	0	1	0	0	10		1	2
0	858	28.0438	161	60	59	116	70	5.4	1	1	1	0	1	0	0	0	0	1	0	0	0	1	1	1	0	40	4	3290	34.8	1	1	0	0	0	1	0	1	0	0	10		1	2
0	859	32.8022	167	60	62	116	68	4.9	10	2	2	1	1	0	0	0	0	0	0	0	0	2	1	1	0	39	5	3565	44	2	1	0	0	0	1	0	1	0	0	10		1	2
0	860	26.7324	164	60	60	120	50	4.5	1	1	2	1	1	0	0	0	0	0	0	0	0	1	1	1	0	40	6	4344	95.1	1	1	0	0	0	1	0	1	0	0	10		1	2
0	861	24.668	170	60	60	120	55	4.8	1	2	1	0	1	0	0	0	0	0	0	0	0	1	1	1	0	41	0	3760	72.9	1	3	1	0	0	1	0	1	0	0	9	7.25	1	2
0	862	29.6263	165	60	63	120	70	4.5	1	2	2	1	1	0	0	0	0	0	0	0	0	1	2	2		40	3	3385	20.9	2	1	0	0	0	1	0	1	0	0	10		1	2
0	863	34.5079	178	60	60	128	68	5	1	2	2	1	1	0	0	0	0	0	0	0	0	1	1	1	0	41	1	3960	74.5	1	1	0	0	0	1	0	1	0	0	10		1	2
0	864	26.6448	165	60	66	110	50	4.6	1	1	1	0	1	1	0	0	0	0	0	0	0	1	1	1	0	39	2	3240	48.8	1	1	0	0	0	1	0	1	0	0	10	7.25	1	2
0	865	26.8912	170	60	62	126	77	4.9		1	1	0	1	0	0	0	1	0	0	0	0	1	1	1	0	39	0	2905	23	1	1	0	0	0	1	0	1	0	0	10	7.29	1	2
0	866	30.9979	173	60	62	110	60	5	1	2	2	1	1	0	0	0	0	0	0	0	0	1	1	1	0	40	2	3290	16.4	2	1	0	0	0	1	0	1	0	0	10		1	2
0	867	38.0151	160	60	66	105	66	6.5	4	1	3	2	5	0	0	0	0	0	0	0	0	1	1	1	0	38	5	4230	96	2	2	0	0	1	1	0	1	0	0	9	7.35	1	2
0	868	31.2361	160	60	64	114	74	4.3	1	1	2	1	1	0	0	0	0	0	0	0	0	1	1	1	0	41	2	3650	46	1	1	0	0	0	1	0	1	0	0	10		1	2
0	869	35.2225	167	60	60	108	64	4.7	1	2	2	1	1	0	0	0	0	0	0	0	0	1	1	1	0	40	5	3910	61.8	2	1	0	0	0	1	0	1	0	0	10		1	2
0	870	30.9076	175	60	60	110	64	4.4	1	2	1	0	1	0	0	0	0	0	0	0	0	1	1	1	0	39	5	3380	55.6	1	1	0	0	0	1	0	1	0	0	10		1	2
0	871	32.9336	165	60	62	105	52	5.3	1	1	2	1	1	0	0	0	0	0	0	0	0	1	1	2	0	38	3	3560	64.1	2	1	0	0	0	1	0	1	0	0	9		1	2
0	872	34.3326	176	60	61	110	55	5.6	1	2	1	0	1	0	0	0	0	0	0	0	0	1	1	1		38	4	3040	31.2	2	3	0	1	0	1	0	1	0	0	9		1	2
0	873	31.2663	180	60	60	100	60	4.4	1	2	2	1	1	0	0	0	0	0	0	0	0	1	2	1	0	38	6	3940	91.6	1	1	0	0	0	1	0	1	0	0	10		1	2
0	874	38.5873	164	60	60	126	68		1	2	3	2	1	0	0	0	0	0	0	0	0	1	2	1	2	41	0	3860	68.1	1	1	0	0	0	1	0	1	0	0	10		1	2
0	875	33.5907	170	60	61	114	66	3.8	1	2	1	0	1	0	0	0	0	0	0	0	0	1	1	1	0	40	2	2725	4.5	1	1	0	0	0	1	0	1	0	0	10		1	2
0	876	34.204	175	60	60	120	60	5.8	1	2	2	1	1	0	0	0	0	0	0	0	0	1	1	1	0	40	4	2855	2	2	1	0	0	0	1	0	1	0	0	10		1	2
0	877	35.1047	172	60	60	90	60	5.6	1	2	2	1	1	0	0	0	0	0	0	0	0	1	1	1	0	41	3	3628	42.5	1	1	0	0	0	1	0	1	0	0	10		1	2
0	878	31.9179	177	60	60	140	70	4.6	1	2	2	1	1	0	0	0	0	0	0	0	1	1	1	1	0	39	1	3160	19.5	2	1	0	0	0	1	0	1	0	0	10		1	2
0	879	18.6229	177	60	60	114	78	3.7	1	1	1	0	1	1	0	0	0	0	0	0	0	1	2	1	0	40	0	3400	40.9	2	1	0	0	0	1	0	1	0	0	10		1	2
0	880	25.8891	167	60	60	120	65	5.2		2	1	0	1	0	0	0	0	0	0	0	0	2	2	1	0	38	6	2750	9.5	2	1	0	0	0	1	0	1	0	0	10		1	2
0	881	26.5955	172	60	62	110	68	4	1	1	1	0	1	0	0	0	0	0	0	0	0	1	1	1	0	39	2	3504	73.2	1	1	0	0	0	1	0	1	0	0	9	7.14	1	2
0	882	25.9849	165	60	63	122	70	4.9	1	1	1	0	1	0	0	0	0	0	0	0	0	1	1	1	0	41	3	2970	8.4	1	1	0	0	0	1	0	1	0	0	10		1	2
0	883	37.8563	167	60	60	110	70	4.8	1	2	3	2	1	0	0	0	0	0	0	0	0	1	1	1	0	39	1	3610	57.1	2	1	0	0	0	1	0	1	0	0	10	7.41	1	2
0	884	31.5127	167	60	63	112	70	4.7	1	1	1	0	1	0	0	0	0	0	0	0	0	1	1	1	0	38	2	3120	55.2	1	1	0	0	0	1	0	1	0	0	10	7.26	1	2
0	885	25.681	175	60	62	105	60	3.1	1	2	3	1	1	0	0	0	0	0	0	0	0	1	1	1	0	39	3	4055	92.7	1	1	0	0	0	1	0	1	0	0	10		1	2
0	886	38.3162	170	60	60	112	60	5.6	1	2	4	1	1	0	0	0	0	0	0	0	0	1	1	1	0	41	3	3425	25.5	1	1	0	0	0	1	0	1	0	0	10		1	2
0	887	30.7543	160	60	62	120	64	6.5	7	1	4	2	1	1	0	0	0	0	0	0	0	1	1	1	0	40	2	3120	14.5	1	1	0	0	0	1	0	1	0	0	10		1	2
0	888	27.0938	160	60	60	110	70	4.4	10	1	1	0	1	0	0	0	0	0	0	0	0	1	1	1	0	39	4	3538	72.2	1	1	0	0	0	1	0	1	0	0	10	7.42	1	2
0	889	32.2491	168	60	60	96	60	4.4		2	1	0	1	0	0	0	0	0	0	0	0	1	1	1	0	42	2	3845	54	2	2	0	0	0	1	0	1	0	0	10	7.2	1	2
0	890	22.026	166	60	60	120	69	4.4	1	1	1	0	1	0	0	0	0	0	0	0	0	2	1	1	0	40	3	3810	82.4	1	1	0	0	0	1	0	1	0	0	10	7.31	1	2
0	891		170	60	61	110	70	4.7	10	2	3	2	1	0	0	0	0	0	0	0	0	2	1	1	0	39	4	4160	90	2	1	0	0	1	1	0	1	0	0	10	7.35	1	2
0	892	31.7372	168	60	61	110	64	3.9	1	2	4	3	1	0	0	0	0	0	0	0	0	1	1	2	0
0	893	33.7632	173	60	62	105	58	4.7	1	2	2	1	1	0	0	0	0	0	0	0	0	1	1	1	0			3430		2		0	0	0	1	0	1	0	0	10		1	2
0	894	29.3224	174	60	63	100	65	4.4	1	1	3	1	1	0	0	0	0	0	0	0	0	1	1	1	0	40	6	4400	96.3	1	1	0	0	0	1	0	1	0	0	9		1	2
0	895	20.95	162	60	67	110	64	4.6	1	1	1	0	1	0	0	0	0	0	0	0	0	1	1	1	0	37	6	3040	44	2	1	0	0	0	1	0	1	0	0	10		1	2
0	896	30.7023	159	60	61	100	65	4.7	1	2	2	1	1	0	0	0	0	0	0	0	0	1	1	1	0	40	5	3760	48	2	1	0	0	0	1	0	1	0	0	10		1	2
0	897	23.707	169	60	60	135	62	6.4	1	1	1	0	1	0	0	0	0	0	0	0	0	1	1	2	1	39	1	3520	64.8	2	1	0	0	0	1	0	1	0	0	10		1	2
0	898	32.1095	173	60	59	120	62	4.9	1	2	2	1	1	0	0	0	0	0	0	0	0	1	1	1	0	35	1	2935	85.5	1	1	0	0	0	1	0	1	0	0	10		1	2
0	899	37.128	165	60	66	121	77	5.3		2	2	1	1	0	0	0	0	0	0	0	0	1	1	1	0	40	2	3090	7.6	2	1	0	0	0	1	0	1	0	0	10		1	2
0	900	27.7207	161	60	62	110	70	4.9	10	1	1	0	1	0	0	0	0	0	0	0	0	1	1	1	0	40	0	3430	56	1	1	0	0	0	1	0	1	0	0	8	7.08	1	2
0	901	30.3929	164	60	62	116	76	4.8	1	2	2	1	1	0	0	0	0	0	0	0	0	1	1	1	0	40	1	3700	64.4	1	1	0	0	0	1	0	1	0	0	9		1	2
0	902	30.4476	168	60		120	72	5.2		2	1	0	4	0	0	0	0	0	0	0	0	2	1	1	0	40	0	3360	49.2	1	1	0	0	0	1	0	1	0	0	8		1	2
0	903	22.5763	160	60	57	110	66	4.7	1	1	1	0	1	0	0	0	0	0	0	0	0	1	1	1	0	38	6	3310	62.9	1	2	0	0	0	1	0	1	0	0	8		1	2
0	904	36.0465	180	60	67	100	60	4.6	1	2	3	2	1	0	0	0	0	0	0	0	0	1	1	1	0	41	1	4226	80.8	2	2	0	0	0	1	0			0	10		1	2
0	905	29.3279	170	60	60	105	60	4.5	1	2	1	0	1	0	0	0	0	0	0	0	0	1	2	1	0	38	3	3380	64.1	2	1	0	0	0	1	0	1	0	0	9		1	2
0	906	25.0486	170	60	62	120	68		1	1	2	1	1	0	0	0	0	0	0	0	0	1	1	1	0	39	6	3185	22.7	1	1	0	0	0	1	0	1	0	0	9		1	2
0	907	27.2717	170	60	60	100	64	4.8	6	2	1	0	1	0	0	0	0	0	0	0	0	1	1	1	0	40	6	3795	65.9	2	1	0	0	0	1	0	1	0	0	10		1	2
0	908	30.1437	170	60	66	100	64	5.8		1	2	1	1	0	0	0	0	0	0	0	0	1	1	1	0	37	1	3110	62.9	1	2	0	0	0	1	0	1	0	0	10		1	2
0	909	28.3943	163	60	60	100	50	6.6	1	2	2	1	1	0	0	0	0	0	0	0	0	1	1	1	0			4350		1	2	0	0	0	1	0	1	0	0	10		1	2
0	910	39.1485	174	60		90	50		1	2	3	1	5	0	0	0	0	0	0	0	0	1	1	1	0	40	5	3450	34.1	1	1	0	0	0	1	0	1	0	0	10		1	2
0	911	34.5161	178	60	60	125	70	5.7	1	2	7	4	1	0	0	0	0	0	0	0	0	1	1	1	0	39	6	3705	68.4	1	2	1	0	0	1	0	1	0	0	10		1	2
0	912	28.2355	168	60	60	138	68	4.4	1	1	4	1	1	1	0	0	0	0	0	0	0	1	1	1	0	37	1	3756	91.6	2	2	0	0	0	1	0	1	0	0	10		1	2
0	913	26.8255	175	60	60	110	55	4.4	1	2	3	1	1	0	0	0	0	0	0	0	0	1	1	1	0	41	3			2	2	0	0	0	1	0	1	0	0	10		1	2
0	914		156	60					4	1	3	1	1	0	0	0	0	0	0	0	0	2	1	1	0
0	915	30.1656	160	60	61	105	55	4.8	1	1	3	2	1	0	0	0	0	0	0	0	0	1	1	1	0	37	1	2850	40.9	1	1	0	0	0	1	0	1	0	0	10		1	2
0	916		183	60					1	1	3	2	1	1	0	0	0	0	0	0	0	1	1	1
0	917	28.794	170	60	60	100	62	5.1	1	1	3	2	1	0	0	0	0	0	0	0	0	1	1	1	0			3600		1	3	0	0	0	1	0	1	0	0	10		1	2
0	918	25.0376	178	60	62	100	60	4.7	1	1	1	0	1	0	0	0	0	0	0	0	0	1	1	1	0	40	0	3655	64.4	2	1	0	0	0	1	0	1	0	0	10		1	2
0	919	33.0212	165	60	50	100	50	4	1	1	1	0	1	1	0	0	0	0	0	0	0	1	1	1	0
0	920	31.2717	173	60	62	120	64	3.9		2	2	1	1	0	0	0	0	0	0	0	0	1	1	1	0
0	921		175	60	63	100	54	4.3	10	1	1	0	1	1	0	0	0	0	0	0	0	1	1	1	0			3650		1	1	0	0	0	1	0	1	0	0	9		1	2
0	922	33.3854	177	60	61	100	60	4.1		2	1	0	5	0	0	0	0	0	0	0	0	1	1	1	0	40	3	3295	37.1	1	1	0	0	0	1	0	1	0	0	10		1	2
0	923	29.9302	163	60	61	110	80	5.3	1	2	1	0	1	0	0	0	0	0	0	0	0	1	2	1	0
0	924	30.9021	167	60	60	105	62	4.7		2	2	1	1	0	0	0	0	0	0	0	0	1	1	1	0
0	925	31.7372	165	60	60	102	60	4.9	1	1	2	1	1	0	0	0	0	0	0	0	0	1	1	1	0	41	6	4160	82.1	1	1	0	0	0	1	0	1	0	0	10		1	2
0	926	30.2861	163	60	60	110	60	5.6	10	2	2	1	1	0	0	0	0	0	0	0	0	1	1	1	0	40	3	3580	49.6	1	1	0	0	0	1	0	1	0	0	10		1	2
0	927	27.8604	165	61	63	120	80	4.7	7	2	1	0	1	0	0	0	0	0	0	0	0	1	1	1	0	39	5	2990	20.1	1	1	0	0	0	1	0	1	0	0	10	7.2		2
0	928	32.7474	173	61	62	110	58	4.1	1	2	2	1	1	0	0	0	0	0	0	0	0	1	1	1	0	39	6	3840	67	2	1	0	0	0	1	0	1	0	0	10		1	2
0	929	32.0192	169	61	61	115	65	8.3			4	2	1	0	0	0	0	0	0	0	0	1	1	1	0	37	6	3740	84.4	2	1	0	0	0	1	0	1	0	0	10	7.17	1	2
0	930	32.6352	165	61	62	110	58	4.5	1	2	1	0	2	0	0	0	0	0	0	0	0	1	1	1	0	32	0	1351	17.4	2	1	0	0	0	1	0	1	0	0	9		1	2
0	931	26.8008	172	61	61	106	67	5.8	1	2	2	0	1	0	0	0	0	0	0	0	0	1	2	1	0	40	4	3125	21.2	1	1	0	0	0	1	0	1	0	0	10		1	2
0	932	28.1177	169	61	61	109	67	3.8		2	1	0	1	0	0	0	0	0	0	0	0	1	1	1	0	38	0	2620	11.7	2	1	0	0	0	1	0	1	0	0	10		1	2
0	933	30.7926	170	61	61	120	58	4.6	1	2	2	1	1	0	0	0	0	0	0	0	0	1	1	2	0	41	4	3390	22.1	1	1	0	0	0	1	0	1	0	0	10			2
0	934	29.9603	170	61	62	118	64	4.2	1	1	3	2	1	0	0	0	0	0	0	0	0	1	1	1	0	37	5	2955	38.2	1	2	1	0	0	1	0	1	0	0	10	7.36	1	2
0	935	38.5927	163	61	63	120	70	6.3	1	2	2	1	1	0	0	0	0	0	0	0	0	2	1	1	0	39		3370		1	1	0	0	0	1	0	1	0	0	10			2
0	936	25.5797	164	61	61	118	62	6.7	1	2	1	0	1	0	0	0	0	0	0	0	0	1	1	1	0	41	2	3785	72.2	1	1	0	0	0	1	0	1	0	0	10	7.19	1	2
0	937	26.976	162	61	59	105	62	4.3	1	2	1	0	1	0	0	0	0	0	0	0	0	1	1	1	0	39	5	2970	18.7	1	1	0	0	0	1	0	1	0	0	10		1
0	938	32.6598	162	61	64	110	64	4.9	1	2	3	1	1	0	0	0	0	0	0	0	0	1	1	1	0	39	4	3300	35.6	1	1	0	0	0	1	0	1	0	0	10		1	2
0	939	29.0924	176	61	61	128	60	4.3	1	1	1	0	1	0	0	0	0	0	0	0	0	1	1	1	0	40	4	3455	50.4	1	1	0	0	0	1	0	1	0	0	10		1	2
0	940		164	61	62	105	60	4.9	10	2	3	1	1	0	0	0	0	0	0	0	0	1	1	1	0	40	2	3340		2	1	0	0	0	1	0	1	0	0	10		2	2
0	941	30.0753	162	61	62	108	64	4.7	10	2	2	1	1	0	0	0	0	0	0	0	0	1	1	1	0	39	3	2820	7.6	1	1	0	0	0	1	0	1	0	0	10		1	2
0	942	36.0548	167	61	60	101	73	5.5	1	2	4	2	1	0	0	0	0	0	0	0	0	1	1	1	0	39	6	3260	28.4	1	1	0	0	0	1	0	1	0	0	10		1	2
0	943	32.6434	163	61	61	100	57	4.9	1	1	3	1	1	1	0	0	0	0	0	0	0	2	2	1	0	41	4	3400	22.7	1	2	0	0	0	1	0	1	0	0	8		1	2
0	944	25.6153	172	61	63	105	60	4.4	1	2	1	0	1	1	0	0	0	0	0	0	0	1	1	1	0	38	0	3960	97.2	2	1	0	0	0	1	0	1	0	0	9		1	2
0	945	33.1088	168	61	63	110	60	4.3	1	1	3	2	1	0	0	0	0	0	0	0	0	1	1	1	0	38	6	3195	37.5	1	1	0	0	0	1	0	1	0	0	10		1	2
0	946	33.0048	166	61	61	110	65	5	1	2	1	0	1	0	0	0	0	0	0	0	0	1	1	1	0	40	4	3200	27.1	1	1	0	0	0	1	0	1	0	0	10		1	2
0	947	37.2375	160	61	67	120	70	6.6	1	2	3	1	1	0	0	0	0	0	0	0	0	1	1	2	0	39	2	4150	91.5	2	3	0	0	0	1	0	1	0	0	10		1	2
0	948	35.2033	179	61	61	122	79	4.9		2	2	1	1	0	0	0	0	0	0	0	0	1	2	2	0	39	1	3555	52	2	1	0	0	0	1	0	1	0	0	10		1	2
0	949	33.7604	176	61	63	86	58	2.4			3	2	1	0	0	0	0	0	0	0	0	1	1	1	0	42	0	3850	57.1	1	2	0	0	0	1	0	1	0	0	9		1	2
0	950	26.653	168	61	62	130	72	5.7	1	2	1	0	1	0	0	0	0	0	0	0	0	1	1	1	0	37	4	2790	38.2	1	1	0	0	0	1	0	1	0	0	10		1	2
0	951	25.7687	175	61	63	140	60	4.6	1	1	1	0	1	0	0	0	0	0	0	0	0	1	1	1	0	40	0	3045	14.2	2	1	0	0	0	1	0	1	0	0	10	7.26	1	2
0	952	33.9028	170	61	62	105	70	4.6	1	2	2	1	1	0	0	0	0	0	0	0	0	1	1	1	0	39	3	3485	54.8	1	1	0	0	0	1	0	1	0	0	10		1	2
0	953	29.2485	168	61	67	130	70	4.9	1	1	2	1	1	0	0	0	0	0	0	0	0	1	1	1	0	38	1	3649	75.2	2	3	0	0	0	1	0	1	0	0	10		1	2
0	954	32.115	166	61	60	100	64	5.2	1	1	1	0	1	0	0	0	0	0	0	0	0	1	1	1	0	40	6	2960	10	1	1	0	0	0	1	0	1	0	0	10		1	2
0	955	24.9227	167	61	64	110	65	4.6	1	1	1	0	1	0	0	0	0	0	0	0	0	1	1	1	0	40	2	3860	77.3	2	1	0	0	0	1	0	1	0	0	10	7.28	1	2
0	956	33.5031	176	61	61	112	71	6	1	2	2	0	1	0	0	0	0	0	0	0	0	1	1	1	0	39	5	3125	30.9	1	1	0	0	0	1	0	1	0	0	10	7.22	1	2
0	957	32.2081	185	61	64	105	62	5.4	1	2	1	0	1	0	0	0	0	0	0	0	0	1	1	1	0	40	5	3745	63.3	2	1	0	0	0	1	0	1	0	0	10		1	2
0	958	31.3101	174	61	61	100	60	5.3	1	1	2	1	1	0	0	0	0	0	0	0	0	1	1	1	0	38	5	3022	26.1	1	2	0	0	0	1	0	1	0	0	10		1	2
0	959	31.6632	164	61	65	95	65	5.1	1	2	2	1	1	0	0	0	0	0	0	0	0	1	1	1	0	41	5	3620	26.4	2	2	0	0	0	1	0	1	0	0	9	7.06	1	2
0	960	33.9192	174	61	61	100	50	4.4	1	2	3	2	1	0	0	0	0	0	0	0	0	1	1	1	0	40	0	3470	44.8	1	1	0	0	0	1	0	1	0	0	10		1	2
0	961	34.2615	162	61	61	110	65	4.5	1	2	3	2	1	0	0	0	0	0	0	0	0	1	1	1	0	21	3	250		1	2	0	0	0	1	0	2	1	0	0		1	2
0	962	34.3874	158	61	61	110	70	4.7	1	2	2	1	1	0	0	0	0	0	0	0	0	1	1	1	0	39	6	3675	65.9	1	1	0	0	0	1	0	1	0	0	10	7.2	1	2
0	963	32.9281	150	61	65	110	70	4.5	1	1	3	1	1	0	0	0	0	0	0	0	0	1	1	1	0	39	2	3530	47.6	2	2	0	0	0	1	0	1	0	0	10	7.35	1	2
0	964	25.8371	170	61	61	114	74	3.4	1	2	2	1	1	0	0	0	0	0	0	0	0	1	1	1	0	40	4	3610	50.4	1	1	0	0	0	1	0	1	0	0	10	7.38	1	2
0	965	28.8597	163	61	63	100	60		1	2	3	1	1	0	0	0	0	0	0	0	0	1	1	1	0	41	1	3385	15.4	2	1	0	0	0	1	0	1	0	0	10		1	2
0	966	29.3771	161	61	67	120	80	4.3	1	1	1	0	1	0	0	0	0	0	0	0	0	1	1	1	0	36	0	2730	54	2	1	0	0	1	1	0	1	0	0	10	7.18	1	2
0	967	29.2211	168	61	61	118	74	4.6	1	2	2	1	1	0	0	0	0	0	0	0	0	2	2	2	0	40		3626		1	1	0	0	0	1	0	1	0	0	10		1	2
0	968	28.0739	164	61	61	157	83	5.2		1	4	3	1	0	0	0	0	0	0	0	0	1	1	1	0	38	3	3970	89.8	2	1	1	0	0	1	0	1	0	0	9	7.18	1	2
0	969	31.9863	170	61	66	100	55	4.5	1	2	2	1	1	0	0	0	0	0	0	0	0	1	1	1	0	41	0	4200	80.5	2	1	0	0	0	1	0	1	0	0	10		1	2
0	970	26.5982	163	61	62	107	62	4.5	1	1	1	0	1	0	0	0	0	0	0	0	0	1	1	1	0	39	5	3780	78.2	2	2	0	1	0	1	0	1	0	0		7.22	1	2
0	971	32.4873	161	61	65	125	75	4.6	1	2	1	0	1	0	0	0	0	0	0	0	0	1	1	1	0	41	0	3340	24.5	2	1	0	0	0	1	0	1	0	0	10	7.19	1	2
0	972	30.4394	170	61	61	89	60	4.6	3	1	4	3	1	0	0	0	0	0	0	0	0	1	1	1	0	36	4	2700	30.9	2	1	0	0	0	1	0	1	0	0			1	2
0	973	27.6222	175	61	61	114	70	4.2		2	1	0	1	1	0	0	0	0	0	0	0	1	2	1	0	39	2	3315	56	1	1	0	0	0	1	0	1	0	0	10		1	2
0	974	33.4867	162	61	63	110	70	4.2	1	2	1	0	1	0	0	0	0	0	0	0	0	1	1	2	0	42	0	3848	57.1	2	2	0	0	0	1	0	1	0	0	10		1	2
0	975	28.3285	163	61	61	130	85	4.6	1	2	2	1	1	0	0	0	0	0	0	0	0	1	1	1	0	40	5	3700	57.1	1	1	0	0	0	1	0	1	0	0	10		1	2
0	976	30.1821	170	61	60	112	60	4.1	1	2	1	0	1	0	0	0	0	0	0	0	0	1	1	1	0	35	5	2775	64.1	2	1	0	0	0	1	0	1	0	0				2
0	977	30.3463	178	61	63	102	58	3.8	1	2	1	0	1	0	0	0	0	0	0	0	0	1	1	1	0	40	0	3790	75.5	2	1	0	0	0	1	0	1	0	0	10	7.11	1	2
0	978	20.501	163	61	61	147	80	6		1	1	0	1	1	1	0	0	0	0	0	0	1	2	1	0	37	4	2820	40.9	1	2	1	0	0	1	0	1	0	0	10	7.29	1	2
0	979	28.9747	164	61	61	105	65	4.1			4	1	1	0	0	0	0	0	0	0	0	1	1	1	0	38	5	3180	38.6	1	1	0	0	0	1	0	1	0	0	10	7.14	1	2
0	980	35.0062	156	61	61	118	72	5	4	1	3	2	1	0	0	0	0	0	0	0	0	2	2	1	0	40	3	3645	41.7	2	1	0	0	0	1	0	1	0	0	10		1	2
0	981	24.4079	168	61	60	125	84	4.7		2	1	0	1	0	0	0	0	0	0	0	0	1	2	1	0	39	1	3075	35.2	1	1	0	0	0	1	0	1	0	0	10		1	2
0	982	25.8015	180	61	61	118	60	4.5	1	1	2	1	1	0	0	0	0	0	0	0	0	1	1	1	0	38	3	3850	84.4	2	1	0	0	0	1	0	1	0	0	10		1	2
0	983	29.6509	175	61	64	100	60	4.5	1	2	2	1	1	0	0	0	0	0	0	0	0	1	1	1	0	41	2	4265	90.7	1	2	0	0	0	1	0	1	0	0	10	7.09	1	2
0	984	34.5188	168	61	59	105	60	5.1			4	2	1	0	0	0	0	0	0	0	0	1	1	1	0	20	6	315		1	2	0	0	0	1	0	2	2	0	1		1	2
0	985	28.4956	180	61	62	120	70	4.5	1	2	1	0	1	0	0	0	0	0	0	0	0	1	1	1	0	39	5	4040	91.9	2	1	0	0	0	1	0	1	0	0	2	7.09	1	2
0	986	33.9302	163	61	60	110	70	4.3	1	2	4	1	1	0	0	0	0	0	0	0	0	1	1	1	0	40	1	3630	44	2	1	0	0	0	1	0	1	0	0	10		1	2
0	987	37.2402	175	61	60	107	63	3.7	1	2	2	1	1	0	0	0	0	0	0	0	0	1	1	1	0	41	1	4080	70.5	2	1	0	0	0	1	0	1	0	0	10		1	2
0	988	30.2423	180	61	62	115	72	3.8	1	1	2	0	1	0	0	0	0	0	0	0	0	1	2	1	0	37	5	3050	59.5	1	1	0	0	0	1	0	1	0	0	10		1	2
0	989	32.5421	164	61	61	108	68	4.3	1	2	2	1	1	0	0	0	0	0	0	0	0	2	1	1	0	41	1	4170	87.5	1	1	0	0	0	1	0	1	0	0	10		1	2
0	990	34.5681	175	61	62	122	68	4.7	1	2	4	2	1	0	0	0	0	0	0	0	0	1	1	1	0	41	1	3750	42.1	2	1	0	0	0	1	0	1	0	0	9		1	2
0	991	28.7036	173	61	61	105	60	3.9	1	1	1	0	1	0	0	0	0	0	0	0	0	1	1	1	0
0	992	33.0075	170	61	61	123	80	4.7		2	2	1	1	0	0	0	0	0	0	0	0	1	1	1	0	40	6	3280	11.9	2	1	1	0	0	1	0	1	0	0	10	7.28	1	2
0	993	29.6099	163	61	64			4.6			1	0	1	0	0	0	0	0	0	0	0	1	1	1	0	41	1	3735	57.1	2	1	0	0	0	1	0	1	0	0	10		1	2
0	994	34.4504	169	61	61	100	50	4.8	1	2	3	2	1	0	0	0	0	0	0	0	0	2	1	1	0	40	6	3460	33.4	1	1	0	0	0	1	0	1	0	0	10		1	2
0	995	32.0931	167	61	62	110	70	4.1	1	1	2	1	1	0	0	0	0	0	0	0	0	1	1	1	0	38	5	3625	64.8	2	1	0	0	0	1	0	1	0	0	10		1	2
0	996	32.1068	174	61	64	110	55	4.6	1	2	3	1	1	0	0	0	0	0	0	0	0	1	1	1	0	41	0	3300	19.8	1	1	0	0	0	1	0	1	0	0	10		1	2
0	997	29.588	168	61	62	130	60	4.2	1	2	1	0	2	0	0	0	0	0	0	0	0	1	1	1	0	41	2	2685	1.2	2	2	1	0	0	1	0	1	0	0	10		1	2
0	998	28.9911	170	61	61	94	60	3.7	1	2	1	0	1	0	0	0	0	0	0	0	0	1	1	1	0	40	0	3695	68.1	2	1	0	0	0	1	0	1	0	0	10		1	2
0	999	32.0903	176	61	61	100	60		1	2	3	1	1	0	0	0	0	0	0	0	0	1	1	1	0	40	6	3740	59.1	1	1	0	0	0	1	0	1	0	0	10		1	2
0	1000	41.5661	173	61	66	104	70	5			4	2	1	0	0	0	0	0	0	0	0	1	1	1	0	41	3	3740	52.8	1	1	0	0	0	1	0	1	0	0	10		1	2
0	1001	22.4942	178	61		110	65	4.3	1	1	2	1	1	0	0	0	0	0	0	0	0	2	1	1	0	39	0	2980	11.3	2	3	0	0	0	1	0	1	0	0	10	7.16	1	2
0	1002	32.3066	174	61	63	131	68	5.8	1	2	2	1	1	0	0	0	0	0	0	0	0	1	1	1	0							0	0	0	1	0			0
0	1003	34.8282	165	61	61	120	70	4.8	1	2	3	1	1	0	0	0	0	0	0	0	0	1	1	1	0	39	5				1	0	0	0	1	0			0
0	1004	30.204	160	61	62	128	48	4.6	5	1	2	1	1	1	0	0	0	0	0	0	0	1	1	1	0	40	5	3400	19.5	2	2	0	0	0	1	0	1	0	0	9	7.17	1	2
0	1005	30.7433	161	61	64	110	60	4.9	1	1	4	3	1	0	0	0	0	0	0	0	0	1	1	1	0	39	4	3270	33	1	1	0	0	0	1	0	1	0	0	10		1	2
0	1006	31.1622	173	61	68	123	75	4.7	1	2	3	2	1	0	0	0	0	0	0	0	0	1	1	1	0	40	6	4720	98.1	2	1	0	0	0	1	0	1	0	0	10		1	2
0	1007			61	61	95	62			1	3	1	1	1	0	0	1	0	0	0	0	1	1	1	0
0	1008	30.4969	164	61	67	120	60	4.1	4		3	2	1	0	0	0	0	0	0	0	0	1	1	1	0
0	1009	30.9459	162	61	62	127	66	5.3	1	2	1	0	1	0	0	0	0	0	0	0	0	1	1	1	0	38	5	2930	20.6	2	1	0	0	0	1	0	1	0	0	10		1	2
0	1010	26.9624	177	61	67	118	52	4.8	1	1	1	0	1	0	0	0	0	0	0	0	0	1	1	1	0	40	5	4070	92.8	1	1	0	0	1	1	0	1	0	0	10	7.15	1	2
0	1011	28.4736	166	61	59	120	72	4.5	1	2	2	1	1	0	0	0	0	0	0	0	0	1	1	1	0	40	3	3592	50.8	1	3	0	0	0	1	0	1	0	0	10		1	2
0	1012	30.6721	173	61	62	100	55	3.4	1	2	2	1	1	0	0	0	0	1	0	0	0	1	1	1	0	40	1	3290	17.6	2	1	0	0	0	1	0	1	0	0	10	7.24	1	2
0	1013	28.9829	170	62	67	102	54	5.1	1	2	3	1	1	0	0	0	0	0	0	0	0	1	1	1	0	41	1	4170	77	2	1	0	0	0	1	0	1	0	0	8		1	2
0	1014	33.4237	166	62	63	120	60	4.3	1	2	1	0	5	0	0	0	0	0	0	0	0	1	1	1	0	37	1	3220	82.1	1	2	0	0	0	1	0	1	0	0	10	7.28	1	2
0	1015		167	62	64	115	70	5	1	2	2	1	1	0	0	0	0	0	0	0	0	1	1	1	0	38	2	2140		1	1	0	0	0	1	0	1	0	0	7	7.05	1	2
0	1016	27.6167	168	62	66	100	60	4.5	1	1	1	0	1	0	0	0	0	0	0	0	0	1	1	1	0	40	1	3225	34.1	1	1	0	0	0	1	0	1	0	0	8		1	2
0	1017	33.4538	172	62	62	100	65	5.3			3	1	1	0	0	0	0	0	0	0	0	1	1	1	0	41	1	3405	26.1	1	1	0	0	0	1	0	1	0	0	10	7.32	1	2
0	1018	34.2834	160	62	76	129	84	4.3		1	2	1	1	0	1	0	0	0	0	0	0	1	2	1	0	36	6	3270	69.9	2	1	0	0	0	1	0	1	0	0	10		1	2
0	1019	36.4901	164	62	62	105	70	5.2	1	2	1	0	1	0	0	0	0	0	0	0	0	1	1	1	0	37	6	2630	13.6	2	1	1	0	0	1	0	1	0	0	10		1	2
0	1020	27.7454	165	62	60	100	55	4.1	1	2	1	0	1	0	0	0	0	0	0	0	0	1	1	1	0	39	2	3480	59.1	2	1	0	0	0	1	0	1	0	0	10		1	2
0	1021	28.1314	182	62	62	110	60	2.9			2	1	1		0	0	0	0	0	0	0	1	1	1	0	39	5	3690	55.6	2	1	0	0	0	1	0	1	0	0	10		1	2
0	1022	36.9884	174	62	62	120	65	5.2	1	2	4	2	1	0	0	0	0	0	0	0	0	1	2	1	0	39	5	3630	63.7	1	1	0	0	0	1	0	1	0	0	10		1	2
0	1023	32.6899	179	62	63	109	66	4.6	1	2	1	0	1	0	0	0	0	0	0	0	0	1	1	1	0	40	0	3805	86	1	1	0	0	0	1	0			0	10	7.14	1	2
0	1024	29.2512	168	62	65	114	56	9.1	10	1	1	0	1	0	0	0	0	0	0	0	0	1	1	1	0	39	6	3000	19.2	1	1	0	0	0	1	0	1	0	0	10		1	2
0	1025	34.883	173	62	65	118	52	4.8	1	1	2	1	1	0	0	0	0	0	0	0	0	1	1	1	0	41	4	3400	22.7	1	1	0	0	0	1	0	1	0	0	10		1	2
0	1026	28.7556	163	62		105	60	4.2	3	1	1	0	1	0	0	0	0	0	0	0	0	2	2	2	0
0	1027	34.5708	168	62	69	135	75	5.3		1	1	0	1	0	0	0	0	0	0	0	0	1	1	1	0	41	6	3510	41.7	1	2	0	0	0	1	0	1	0	0	10	7.18	1	2
0	1028	36.2081	169	62	62	106	70	5.2	1	2	2	1	1	0	0	0	0	0	0	0	0	2	1	2	0	38	6	3600	60.6	2	1	0	0	0	1	0	1	0	0	10		1	2
0	1029	35.0856	169	62	66	94	52	4.8	1	2	2	1	1	0	0	0	0	0	0	0	0	1	1	1	0	41	2	4335	85.8	2	1	0	0	0	1	0	1	0	0	10		1	2
0	1030	29.7823	176	62	57	110	65	5	1	2	1	0	1	0	0	0	0	0	0	0	0	1	1	1	0	40	6	3956	78.2	2	2	0	0	0	1	0	1	0	0	10	7.3	1	2
0	1031	25.8316	173	62	64	110	58	4		2	2	1	1	0	0	0	0	0	0	0	0	1	1	1	0	38	2	3260	53.6	1	1	0	0	0	1	0	1	0	0	10		1	2
0	1032	31.9042	158	62	60	105	66	4.3		1	1	0	3	1	0	0	0	0	0	0	0	1	1	1	0	41	1	3790	61.8	2	1	0	0	0	1	0	1	0	0	10		1	2
0	1033	27.5948	168	62	62	120	70	5.1	1	2	1	0	1	0	0	0	0	0	0	0	0	1	1	1	0	41	0	3210	16.1	2	1	0	0	0	1	0	1	0	0	10		1	2
0	1034	34.6119	180	62	65	100	55	4.3	1	2	2	1	1	0	0	0	0	0	0	0	0	1	1	1	0	41	1	3630	45.6	1	1	0	0	0	1	0	1	0	0	10		1	2
0	1035	32.5092	178	62	61	110	68	4.7	8	2	1	0	1	0	0	0	0	0	0	0	0	1	1	1	0	37	4	3300	81.6	1	1	0	0	0	1	0	1	0	0	9	7.12	1	2
0	1036		176	62	62	105	58	4.5	1	1	1	0	1	0	0	0	0	0	0	0	0	1	1	1	0	39	5	4170	95.5	2	1	0	0	0	1	0	1	0	0	10		1	2
0	1037	24.8131	179	62	62	120	60	5.1	1	1	1	0	1	0	0	0	0	0	0	0	0	1	1	1	0	40	0	4200	98.1	1	1	0	0	0	1	0	1	0	0	10	7.35	1	2
0	1038	30.7023	170	62	60	108	68	5.8	1	1	2	1	1	0	0	0	0	0	0	0	0	1	1	1	0	40	5	4280	93.9	1	1	0	0	0	1	0	1	0	0	10		1	2
0	1039	23.8439	168	62	62	110	55	4.5			3	0	1	0	0	0	0	0	0	0	0	1	1	1	2	37	5	2730	21.5	2	3	0	0	0	1	0	1	0	0	10		1	2
0	1040	35.4853	162	62	66	110	60	3.5		2	3	2	1	0	0	0	0	0	0	0	0	1	1	1	0	38	2	3830	84.6	2	2	0	0	1	1	0	1	0	0	10	7.36	1	2
0	1041	33.1718	167	62	65	112	62	4.8	1	1	2	1	1	0	0	0	0	0	0	0	0	1	1	1	0	40	3	3505	42.5	1	1	0	0	0	1	0	1	0	0	8	7.12	1	2
0	1042	30.7433	156	62	62	125	75	4.8	1	1	3	0	1	0	1	0	0	0	0	0	0	1	1	1	0	40	4	3945	88.7	1	2	0	0	0	1	0	1	0	0	3	7.32	1	2
0	1043	27.8084	180	62	64	120	55	4.7	1	1	2	1	1	0	0	0	0	0	0	0	0	1	1	1	0	39	6	4140	93.3	1	1	0	0	0	1	0	1	0	0	10		1	2
0	1044	29.3361	170	62	62	137	74		1	2	1	0	1	0	0	0	0	0	0	0	0	1	1	1	0	40	1	3740	80.8	1	1	0	0	0	1	0	1	0	0	10		1	2
0	1045	29.399	164	62	63	100	70	4.8	1	2	1	0	1	0	0	0	0	0	0	0	0	1	1	1	0	38	5	3875	91.9	2	1	0	0	0	1	0	1	0	0	9	7.33	1	2
0	1046	32.7775	170	62	65	114	58	4.5	1	2	2	1	1	0	0	0	0	0	0	0	0	2	1	1	0	41	3	3630	42.9	1	1	0	0	0	1	0	1	0	0	9	7.12	1	2
0	1047	35.2772	155	62	63	120	65	4.5			4	3	1	0	0	0	0	0	0	0	0	1	1	1	0	38	3	3540	62.2	2	1	0	0	0	1	0	1	0	0	9		1	2
0	1048	22.089	172	62	65	100	60	2.7		1	3	2	1	0	0	0	0	0	0	0	0	1	1	1	0	40	1	3750	68.8	1	1	0	0	0	1	0	1	0	0	10		1	2
0	1049	32.6927	170	62	63	100	50	3.8	1	2	2	1	1	0	0	0	0	0	0	0	0	1	1	1	0	38	4	3355	43.6	2	1	0	0	0	1	0	1	0	0	10		1	2
0	1050	30.6229	177	62	64	104	63	3	1	2	2	1	1	0	0	0	0	0	0	0	0	1	1	1	0	39	2	3760	79.1	1	1	0	0	0	1	0	1	0	0	8		1	2
0	1051	25.4648	170	62	63	110	60	4.7	1	1	2	1	1	0	0	0	0	0	0	0	0	1	1	1	0	37	5	3740	86	2	1	0	0	0	1	0	1	0	0	9		1	2
0	1052	32.2136	161	62	64	104	66	4.3	1	2	3	2	1	0	0	0	0	0	0	0	0	1	1	2	0	39	0	3920	82.6	2	1	0	0	0	1	0	1	0	0	10		1	2
0	1053	29.0732	172	62	62	118	68	3.6	1	2	2	1	1	0	0	0	0	0	0	0	0	1	1	1	0	40	3	3850	73.6		1	0	0	0	1	0	1	0	0	10		1	2
0	1054	37.7741	176	62	64	110	70	3.1	1	2	4	2	1	0	0	0	0	0	0	0	0	1	1	1	0	41	5	4015	73.6	1	1	0	0	0	1	0	1	0	0	10		1	2
0	1055	22.2259	169	62	69	100	55	5.1	4	2	2	1	1	0	0	0	0	0	0	0	0	1	1	1	0	41	3	5080	99.5	2	2	0	0	1	1	0	1	0	0	10		1	2
0	1056	33.9001	168	62	66	126	70	4.4	1	1	1	0	1	0	0	0	0	0	0	0	0	1	1	1	0	39	5	2260	0.4	1	3	0	0	0	1	0	1	0	0	8		1	2
0	1057	28.9035	174	62	63	110	72	4.3	1	1	2	1	1	0	0	0	0	0	0	0	0	1	1	1	0	40	1	4540	97.4	2	1	0	0	0	1	0	1	0	0	10		1	2
0	1058	35.948	177	62	63	105	60	4.2		2	3	1	1	0	0	0	0	0	0	0	0	1	1	1	0	40	2	3600	53.2	1	1	0	0	0	1	0	1	0	0	10		1	2
0	1059	32.7967	168	62	62	90	60	5.4	1	2	2	1	1	0	0	0	0	0	0	0	0	1	2	2	0	39	2	4090	94.3	1	3	0	0	0	1	0	1	0	0	10		1	2
0	1060	35.8084	173	62	62	110	70	6.8	1	2	4	3	1	0	0	0	0	0	0	0	0	1	1	1	0	37	4	3395	76.7	1	2	0	0	0	1	0	1	0	0	10		1	2
0	1061	31.5565	185	62	62	118	59	4.3	8	2	3	2	1	0	0	0	0	0	0	0	0	1	1	1	0	38	6	3505	65.2	1	2	0	0	0	1	0	1	0	0	10	7.32	1	2
0	1062	32.7064	168	62	63	105	64	3.8	1	2	3	2	1	0	0	0	0	0	0	0	0	1	1	1	0	40	5	3730	45.6	2	1	0	0	0	1	0	1	0	0	10		1	2
0	1063	31.217	162	62	70	136	86	4.8		1	1	0	1	0	0	0	0	0	0	0	0	2	1	1	0	38	6	3280	60.3	1	2	1	0	0	1	0	1	0	0	10		1	2
0	1064	34.0972	167	62	62	110	70	3.9	1	2	4	3	1	0	0	0	0	0	0	0	0	1	1	1	0	39	2	3060	20.9	1	1	0	0	0	1	0	1	0	0	10		1	2
0	1065	34.308	160	62	66	117	61	3.9	1	2	2	1	1	0	0	0	0	0	0	0	0	1	1	1	0
0	1066	35.2663	180	62	62	90	55	4.8	1	2	4	1	1	0	0	0	0	0	0	0	0	1	1	1	0	39	2	4060	87.7	2	3	0	0	0	1	0	1	0	0	5	7.29	1	2
0	1067	36.6105	170	62	63	140	86	4.8	1	2	2	1	1	0	0	0	0	0	0	0	0	1	1	1	0	37	0	2780	28.4	2	1	0	0	0	1	0	1	0	0	10	7.13	1	2
0	1068	39.6249	169	62	64	123	74	5.6	1	2	1	0	5	0	0	0	0	0	0	0	0	1	1	1	0	40	1	3110	16.6	2	1	0	0	0	1	0	1	0	0	10	7.21	1	2
0	1069	25.7002	177	62	64	114	70	4.8	1	2	1	0	1	0	0	0	0	0	0	0	0	1	1	1		40	4	3940	80	2	1	0	0	0	1	0	1	0	0	10		1	2
0	1070	31.7728	155	62	63	100	61	5	1	2	3	2	1	0	0	0	0	0	0	0	0	1	1	1	0	39	5	3400	29.8	2	1	0	0	0	1	0	1	0	0	9		1	2
0	1071	29.8563	164	62	63	130	78	4.8		1	1	0	1	1	0	0	0	0	0	0	0	1	1	1	0	39	0	3200	37.8	2	2	1	0	0	1	0	1	0	0	10	7.26	1	2
0	1072	32.4791	176	62	64	128	70	4.7	1	2	1	0	1	0	0	0	0	0	0	0	0	1	1	1	0	38	3	3450	70.2	2	1	0	0	0	1	0	1	0	0	10	7.1	1	2
0	1073	24.2628	167	62	62	115	70	4.6	1	1	2	1	1	0	0	0	0	0	0	0	0	1	1	1	0	38	2	2815	10.9	2	3	0	0	0	1	0	1	0	0	10		1	2
0	1074	35.0965	168	62	66	110	65	4.4	1	2	3	0	1	0	0	0	0	0	0	0	0	1	1	1	0	39	1	3690	78.5	2	1	0	0	0	1	0	1	0	0	10		1	2
0	1075	27.7153	164	62	65	120	70	4.6	1	2	1	0	1	0	0	0	0	0	0	0	0	1	1	1	0	39	5	3050	24.5	1	3	0	0	0	1	0	1	0	0	10		1	2
0	1076	28.9254	175	62	63	100	59	5.6	4	2	2	1	1	0	0	0	0	0	0	0	0	2	1	1	0	41	6	3698	31.2	2	1	0	0	0	1	0	1	0	0	9		1	2
0	1077	31.1102	173	62	62	118	64	4.5	1	2	2	1	1	0	0	0	0	0	0	0	0	1	1	1	0	39	0	3930	90.3	1	1	0	0	0	1	0	1	0	0	10		1	2
0	1078		169	62	62	140	65	4.9			2	1	1	0	0	0	0	0	0	0	0	1	1	1	0
0	1079	31.4387	165	62		115	60	4.9	1	2	1	0	6	0	0	0	0	0	0	0	0	1	1	1	0	39	1	3706	79.4	2	2	1	0	0	1	0	1	0	0	10		1	2
0	1080	28.4764	167	62	62	122	75	4.7	1	2	2	1	1	0	0	0	0	0	0	0	0	1	1	1	0	40	2	3400	34.8	1	1	0	0	0	1	0	1	0	0	10		1	2
0	1081	35.5866	162	62		110	65	4.1	1	1	1	0	1	0	0	0	0	0	0	0	0	1	1	1	0	42	2	3925	61	2	2	0	0	0	1	0	1	0	0	10	7.21	1	2
0	1082	34.3984	170	62	63	100	60	4.3	1	2	3	2	1	0	0	0	0	0	0	0	0	1	1	1	0	40	2	3200	19.2	1	1	0	0	0	1	0	1	0	0	10		1	2
0	1083	28.7611	162	62	62	90	60	3.6	1	1	2	1	1	0	0	0	0	0	0	0	0	1	1	1	0	41	1	3922	71.6	1	2	0	0	0	1	0	1	0	0	10		1	2
0	1084	28.9199	172	62	62	110	70	4.7	1	2	3	1	1	0	0	0	0	0	0	0	0	1	2	2	0
0	1085	30.3655	168	62	62	110	65	4.4		2	3	1	1	0	0	0	0	0	0	0	0	1	1	1	0	40	1	4625	99.5	1	1	0	0	0	1	0	1	0	0	10	7.27	1	2
0	1086	33.6318	172	62	64	100	60	6.2	1	2	3	1	1	0	0	0	0	0	0	0	0	1	2	1	0	39	3	3380	44.8	1	1	0	0	0	1	0	1	0	0	10		1	2
0	1087	23.8823	165	62	63	120	72	4.7		1	2	1	1	0	0	0	0	0	0	0	0	2	2	1	0	38	5	3300	36.3	2	1	0	0	0	1	0	1	0	0	10		1	2
0	1088	39.6824	174	62	61	105	60	4.2		2	2	1	1	0	0	0	0	0	0	0	0	1	1	1	0	41	3	3610	27.8	2	2	0	0	0	1	0	1	0	0			1	2
0	1089	28.386	168	62	63	141	76	5.9	1	2	1	0	1	0	0	0	0	0	0	0	0	1	2	1	0
0	1090	22.6968	176	62	60	134	68	5	1	1	2	1	1	1	0	0	0	0	0	0	0	1	1	1	0	39	4	3140	14	2	1	0	0	0	1	0	1	0	0	9		1	2
0	1091	30.2888	176	62	62	100	60	4	1	2	2	1	1	0	0	0	0	0	0	0	0	1	2	1	0	39	1				1	0	0	0	1	0			0
0	1092	33.0322	167	62	62	110	55	5.1	1	2	3	1	1	0	0	0	0	0	0	0	0	1	1	1	0	34	4	3596	99.4	2	1	0	0	0	1	0	1	0	0	6		1	2
0	1093	34.037	178	62	59	105	65	4.1	1	2	4	3	1	0	0	0	0	0	0	0	0	1	1	1	0	41	0	4400	90.5	2	1	0	0	0	1	0	1	0	0	10		1	2
0	1094	28.1889	181	62	65	105	70	4.5			1	0	1	0	0	0	0	0	0	0	0	1	1	1	0	36	1	2532	33	2	1	0	0	0	1	0	1	0	0			1	2
0	1095	29.2183	172	62	65	115	65	4.5	1	1	2	1	2	0	0	0	0	0	0	0	0	1	1	1	0	40	1	3500	32.6	2	1	0	0	0	1	0	1	0	0	10		1
0	1096	34.4997	165	62	65	105	60	5.1	1	2	2	1	1	0	0	0	0	0	0	0	0	1	1	1		41	1	3758	57.5	1	1	0	0	0	1	0	1	0	0	10		1	2
0	1097	35.1075	165	62	62	120	60	4.5	1	1	2	1	3	0	0	0	0	0	0	0	0	1	2	1	0	40	2	3960	71.2	2	1	0	0	0	1	0	1	0	0	9		1	2
0	1098	29.3169	175	62	63	125	75	3.9		1	3	1	1	0	0	0	0	0	0	0	0	1	1	1	0	34	6	2170	23.3	2	1	0	0	0	1	0	1	0	0	10		1	2
0	1099	32.3943	168	62	64	110	65	4.5	1	2	1	0	4	1	0	0	0	0	0	0	0	1	1	1	0	39	2	3655	84.1	1	1	0	0	0	1	0	1	0	0	10		1	2
0	1100	38.924	163	62	61	112	66	4.7	8		2	1	1	0	0	0	0	0	0	0	0	1	1	1	0	40	5	4020	70.5	2	1	0	0	0	1	0	1	0	0	10	7.29	1	2
0	1101	32.011	168	62	62	130	80	4	1	2	1	0	1	0	0	0	0	0	0	0	0	1	1	1	0	25	5	640	9.2	2	2	0	1	0	1	0	2	1	0	0		1	2
0	1102	28.8241	163	62	63	108	60	5.2	5	1	3	1	1	0	0	0	0	0	0	0	0	2	1	2	0	39	3	3238	32.3	1	2	0	0	1	1	0	1	0	0	10		1	2
0	1103	31.5893	163	62	62	108	65	4.9	1	2	3	1	1	0	0	0	0	0	0	0	0	1	1	2	0	39	4	3390	43.6	1	1	0	0	0	1	0	1	0	0	10		1	2
0	1104	27.0089	170	62	68	110	53	4.6	1	1	2	0	1	1	0	0	0	0	0	0	0	1	1	1	0	40	5	3390	42.5	1	1	0	0	0	1	0	1	0	0	10		1	2
0	1105		170	62	62	122	62	4.9	5	2	1	0	1	0	0	0	0	0	0	0	0	1	1	1	0	39	0	3695	88.9	1	1	0	0	0	1	0	1	0	0	10		1	2
0	1106	26.2998	168	62	62	110	65	5.4	1	1	3	1	1	0	0	0	0	0	0	0	0	1	2	1	0	40	6				1	0	0	0	1	0			0
0	1107	27.0527	174	62	64	119	57	4.8	1	2	3	1	1	0	0	0	0	0	0	0	0	1	1	1	0	39	1	3502	60.6	1	1	0	0	0	1	0	1	0	0	10		1	2
0	1108	26.0342	168	62	62	105	65	4.4	1	2	1	0	1	0	0	0	0	0	0	0	0	1	1	1	0	41	6	3820	56.4	2	1	0	0	0	1	0	1	0	0	10	7.26	1	2
0	1109		172	62	64	120	60	5			2	1		1	0	0	0	0	0	0	0	2	2	2	0	40	3	3020		1	1	0	0	0	1	0	1	0	0	10		1	2
0	1110	24.9665	168	62	65	104	56	4.2	1	1	1	0	1	0	0	0	0	0	0	0	0	1	2	1	0	37	4	2885	46.8	1	3	0	0	0	1	0	1	0	0	10		1	2
0	1111	27.0226	163	62	62	120	75	4.9	1	2	2	0	1	0	0	0	0	0	0	0	0	1	1	1	0	36	3	2875	58.3	2	1	0	0	0	1	0	1	0	0	9		1	2
0	1112	31.2005	168	62	62	109	71	4.7	1	2	1	0	1	0	0	0	0	0	0	0	0	1	1	1	0	39	0	3460	73.9	1	2	0	0	0	1	0	1	0	0	10		1	2
0	1113	26.3244	185	62	62	110	60	5.2	1	1	3	1	1	1	0	0	0	0	0	0	0	1	1	1	0	40	2	3210	20.1	1	1	0	0	0	1	0	1	0	0	10		1	2
0	1114	26.5708	175	62	60	100	60	4.7	1	2	1	0	1	0	0	0	0	0	0	0	0	1	2	2	0	39	0	2940	17.9	2	1	0	0	0	1	0	1	0	0	9		1	2
0	1115	27.77	175	62	60	124	64	4.7	1	1	2	0	1	0	0	0	0	0	0	0	0	1	1	1	0	39	4	3350	42.9	2	1	0	0	0	1	0	1	0	0	10		1	2
0	1116	32.3997	172	62	62	115	60	5.1	1	2	2	1	1	0	0	0	0	0	0	0	0	1	1	1	0	39	1	3158	19.5	2	1	0	0	0	1	0	1	0	0	10		1	2
0	1117	26.2067	170	62	62	102	50	7.5	1	1	3	1	1	0	0	0	0	0	0	0	0	2	1	2	0	38	2	2390	3.3	1	2	0	0	0	1	0	1	0	0	10		1	2
0	1118	30.8036	170	62	63	120	60	4.7	1	2	2	1	1	0	0	0	0	0	0	0	0	1	1	1	0	41	1	3900	69.9	1	1	0	0	0	1	0	1	0	0	10		1	2
0	1119	34.2149	176	62	64	96	60	3.3		2	3	1	5	0	0	0	0	0	0	0	0	1	1	1	0	38	6	3620	74.2	1	3	0	0	0	1	0	1	0	0	10	7.26	1	2
0	1120	33.4346	168	62	64	105	60	4.6	1	1	3	2	1	0	0	0	0	0	0	0	0	1	1	1	0	40	5	3715	58.3	1	2	0	0	0	1	0	1	0	0	10	7.33	1	2
0	1121	24.3395	173	62	63	110	65		1	2	1	0	1	0	0	0	0	0	0	0	0	1	1	1	0
0	1122	30.538	159	62	63	110	65		7	2	1	0	1	0	0	0	0	0	0	0	0	1	1	1	0							0	0	0	1	0			0
0	1123	33.8234	175	62	63	103	70	4.8		2	1	0	3	0	0	0	0	0	0	0	0	1	1	1	0	39	1	3020	30.2	1	1	0	0	0	1	0	1	0	0	10	7.19	1	2
0	1124	30.2752	169	62	62	103	70	4.4	1	2	2	1	1	0	0	0	0	0	0	0	0	1	1	1	0	39	6	3455	45.6	1	1	0	0	0	1	0	1	0	0	10		1	2
0	1125	28.7693	178	62	64	110	72	5	1	1	1	0	1	0	0	0	0	0	0	0	0	1	1	1	0	38	4	3270	51.6	2	1	0	0	0	1	0	1	0	0	8		1	2
0	1126	30.9678	179	62	62	90	60	5.9	1	2	1	0	1	0	0	0	0	0	0	0	0	1	1	1	0	40	1	3594	57.1	2	1	0	0	0	1	0	1	0	0	10		1	2
0	1127	28.3477	167	62	67	100	60	5.7	1	2	3	2	1	0	0	0	0	0	0	0	0	1	1	1	0	40	2	4232	88.1	2	1	0	0	0	1	0	1	0	0	10		1	2
0	1128	29.1636	175	62	62	120	75	4.4	1	2	1	0	1	0	0	0	0	0	0	0	0	1	1	1	0	39	3	3585	66.6	2	1	0	0	0	1	0	1	0	0	10		1	2
0	1129	33.4428	168	62	64	120	65	4.5	1	2	1	0	1	0	0	0	0	0	0	0	0	1	1	1	0	42	0	4118	78.2	2	2	0	0	0	1	0	1	0	0	10		1	2
0	1130	33.076	165	62	66	100	60	4.7			4	2	1	0	0	0	0	0	0	0	0	1	1	1	0	41	0	4060	70.5	2	1	0	0	0	1	0	1	0	0			1	2
0	1131	32.2847	170	62	63	100	60	4.9	5	2	3	2	1	0	0	0	0	0	0	0	0	1	1	1	0	40	6	4200	90.5	1	1	0	0	0	1	0	1	0	0	10		1	2
0	1132	27.2444	175	62	64	115	65	4		2	2	0	1	0	0	0	0	0	0	0	0	1	1	1	0	38	0	2500	11.3	1	2	1	0	0	1	0	1	0	0	10	7.31	1	2
0	1133		175	62	62	110	70	4.4	1	2	2	1	1	0	0	0	0	0	0	0	0	1	1	1	0	39	1	3440		2	1	0	0	0	1	0	1	0	0	10		1	2
0	1134	30.9487	183	62	62	110	70	3.9	1	2	1	0	2	0	0	0	0	0	0	0	0	1	1	1	0	37	6	2200	1.8	2	1	0	0	0	1	0	1	0	0	9	7.16	1	2
0	1135	33.076	165	62	66	100	60	4.7			4	2	1	0	0	0	0	0	0	0	0	1	1	1	0	41	0	4060	70.5	2	1	0	0	0	1	0	1	0	0	10		1	2
0	1136	31.0171	169	62	62	110	60	3.5		1	1	0	1	0	0	0	0	0	0	0	0	1	1	1	0	38	5	3120	35.6	2	1	0	0	0	1	0	1	0	0	10		1	2
0	1137	37.2512	170	62	62	113	71	5.3	1	2	2	1	5	0	0	0	0	0	0	0	0	1	1	1	0	40	3	3610	52.4	1	1	0	0	0	1	0	1	0	0	10		1	2
0	1138		169	62	63	120	70	5.2	1	2	2	1	1	0	0	0	0	0	0	0	0	1	1	2	0	40	0	3130		1	1	0	0	0	1	0	1	0	0	10		1	2
0	1139	30.1766	164	62	61	110	50	4.8	1	2	1	0	1	0	0	0	0	0	0	0	0	1	2	2	0	40	3	3155	16.9	2	1	0	0	0	1	0	1	0	0	10	7.08	1	2
0	1140	26.3162	174	62	61	125	70	4.8	1	1	2	1	1	0	0	0	0	0	0	0	0	1	1	1	0	40	2	3160	16.9	1	1	0	0	0	1	0	1	0	0	10		1	2
0	1141	29.755	165	62	65	110	70	4.3	1	1	3	2	1	0	0	0	0	0	0	0	0	1	1	1	0	39	5	3595	60.6	1	1	0	0	0	1	0	1	0	0	10			2
0	1142	21.2101	170	62	62	130	60	4.5		1	1	0	1	0	0	0	0	0	0	0	0	1	1	1		39	5	3025	22.7	1	1	0	0	0	1	0	1	0	0	10			2
0	1143		168	62	62	115	79	4.7	8	2	5	2	1	0	0	0	0	0	0	0	0	1	1	1	0	40	2	3450	27.1	2	1	0	0	0	1	0	1	0	0	8		1	2
0	1144	33.7769	172	62	62	112	61	7.8	8	2	2	1	1	0	0	0	0	0	0	0	0	1	1	1	0	41	4	2760	1.3	1	1	0	0	0	1	0	1	0	0	10		1
0	1145	31.8275	168	62	64	115	74	4.4		2	1	0	5	0	0	0	0	0	0	0	0	1	1	1	0	39	0	3640	86	1	1	0	0	0	1	0	1	0	0	10		1	2
0	1146	25.0048	179	62	63	104	67	4.5		2	2	1	2	0	0	0	0	0	0	0	0	1	1	1	0	40	4	3290	22.7	1	1	0	0	0	1	0	1	0	0		7.29	1	2
0	1147	33.1116	173	62	62	120	60	3.6	1	1	2	1	1	0	0	0	0	0	0	0	0	1	1	1	0	38	0	2710	16.1	1	3	0	0	0	1	0	1	0	0	9		1	2
0	1148	33.3388	170	62	61	108	60	3.4	1	2	2	1	1	0	0	0	0	0	0	0	0	1	1	1	0	40	1	3155	17.9	1	1	0	0	0	1	0	1	0	0	10		1	2
0	1149	25.4894	160	62	66	120	65	4.4	1	1	2	1	1	0	0	0	0	0	0	0	0	1	1	1	0	41	1	3900	55.6	2	1	0	0	0	1	0	1	0	0	10		1	2
0	1150	35.9261	173	62	64	120	72	4.4	1	1	5	3	1	0	0	0	0	0	0	0	0	1	1	1	0	39	6	3460	46	1	1	0	0	0	1	0	1	0	0	10		1	2
0	1151	22.037	174	62	62	110	70	4.6	1	1	1	0	1	0	0	0	0	0	0	0	0	1	1	1	0							0	0	0	1	0			0
0	1152	31.0062	169	62	62	110	70	4.3	1	2	1	0	1	0	0	0	0	0	0	0	0	1	1	1	0	40	2				1	0	0	0	1	0			0
0	1153	26.3765	178	62		115	70	4	1	1	2	1	1	0	0	0	0	0	0	0	0	2	2	2	0	38	2	2905	15.5	2	2	0	0	0	1	0	1	0	0	10		1	2
0	1154	28.9446	159	62	62	110	60	5.1	1	2	3	2	1	0	0	0	0	0	0	0	0	1	1	1	0	40	1	3700	50.4	2	1	0	0	0	1	0	1	0	0	10		1	2
0	1155	35.5428	164	62	57	134	72	4.3	1	2	3	2	1	0	0	0	0	0	0	0	0	1	1	1	0	40	3	3280	23.6	1	1	0	0	0	1	0			0	10			2
0	1156	25.117		62	61	140	74	4.2	8	1	2	1	1	0	0	0	0	0	0	0	0	1	2	2	0	38	4	3050	30.5	1	1	0	0	0	1	0	1	0	0	10		1	2
0	1157	35.7728	160	62	62	120	60	5.3	1	2	1	0	1	0	0	0	0	0	0	0	0	1	1	1	0
0	1158	34.2697	170	62	60	100	58	4.1	1	2	2	1	1	0	0	0	0	0	0	0	0	2	1	1	0
0	1159	26.82	168	62	63	110	55	5.7		1	6	3	1	0	0	0	0	0	0	0	0	1	1	1	0	38	5	3430	47.6	2	2	0	0	0	1	0	1	0	0	10		1	2
0	1160	35.8303	180	62	64	130	72	4.4	1	2	4	3	1	0	0	0	0	0	0	0	0	1	1	1	0	39	4	3765	64.4	2	1	0	0	0	1	0	1	0	0	9		1	2
0	1161	32.3368	164	62	64	128	70	4.2	1	2	3	2	1	0	0	0	0	0	0	0	0	1	1	1	0	38	6	3220	39.7	1	3	0	0	0	1	0	1	0	0	10		1	2
0	1162	32.0739	175	62						2	3	2	1	0	0	0	0	0	0	0	0	1	1	1	0
0	1163	34.7077	163	62	66	120	66	4.8	1	2	1	0	1	0	0	0	0	0	0	0	0	1	1	1	0	38	4	3780	89.1	2	3	0	0	0	1	0	1	0	0	10		1	2
0	1164	26.6256	172	62	64	100	60	5.2	1	2	1	0	1	0	0	0	0	0	0	0	0	1	1	1	0	37	4	3200	64.1	2	1	0	0	0	1	0	1	0	0	10		1	2
0	1165	32.3094	171	62						1	2	1	1	0	0	0	0	0	0	0	0	1	1	1	0
0	1166	31.8768	180	62	63	117	80	6.6	1	1	1	0	1	0	0	0	0	0	0	0	0	1	1	1	0	39	1	3315	46	2	3	0	0	0	1	0	1	0	0	10	7.32	1	2
0	1167	23.154	174	62	62	100	50	4.7	1	1	1	0	1	1	0	0	0	0	0	0	0	1	1	1	0	40	2	3505	46.8	2	1	0	0	0	1	0	1	0	0	10		1	2
0	1168	35.4415	163	62	62	95	62	7.8		1	2	1	1	0	0	0	0	0	0	0	0	1	1	1	0
0	1169	28.4463	157	62	68	110	62	6.2	4	2	2	0	1	0	0	0	0	0	0	0	0	1	1	1	0
0	1170		171	62	62	120	78	4.6	1	2	2	1	1	0	0	0	0	0	0	0	0	1	1	1	0	40	3	3680		1	1	0	0	0	1	0	1	0	0	10		1	2
0	1171	26.4969	170	62		110	70	3.5	1	2	2	1	1	0	0	0	0	0	0	0	0	1	1	1	0	40	3	3340	28.1	1	1	0	0	0	1	0	1	0	0	10		1	2
0	1172	33.2101	173	62	64	110	70	5.8	1	2	2	1	1	0	0	0	0	0	0	0	0	1	1	1	0	39	4	3220	29.1	1	1	0	0	0	1	0	1	0	0	10		1	2
0	1173	34.245	178	62	62	95	55				2	1	1	0	0	0	0	0	0	0	0	1	1	1	0	16	0					0	0	0	1	0			0
0	1174	27.6468	165	63	63	100	60	5	1	1	1	0	1	0	0	0	0	0	0	0	0	1	1	1	0	41	5	3775	54	2	2	0	0	0	1	0	1	0	0	10	7.23	1	2
0	1175	29.2923	163	63	63	132	58	4.1	1	2	1	0	1	0	0	0	0	0	0	0	0	2	1	1	0	40	6	2915	5.1	2	2	0	0	0	1	0	1	0	0	10		1	2
0	1176	29.2895	165	63	65	100	70	4.5	4	1	3	2	1	0	0	0	0	0	0	0	0	2	1	1	0	38	6	3995	87.9	2	1	0	0	0	1	0	1	0	0	10		1	2
0	1177	32.8652	158	63	66	110	68	5.6	5	1	3	2	1	0	0	0	0	0	0	0	0	1	1	1	0	39	4	4395	96.6	2	1	0	0	0	1	0	1	0	0	9		1	2
0	1178	31.6797	179	63	63	120	60	4.6	1	2	2	1	1	0	0	0	0	0	0	0	0	1	1	1	0	41	1	4010	64.8	2	1	0	0	0	1	0	1	0	0	10		1	2
0	1179	34.3135	169	63	64	116	72	4.7	1	2	2	0	5	0	0	0	0	0	0	0	0	1	1	2	1	35	0	1930	10.9	2	1	0	0	0	1	0	1	0	0	10		1	2
0	1180	29.8672	174	63	64	108	62	4.7	1	1	2	0	1	0	0	0	0	0	0	0	0	1	1	1	0	38	0	3260	72.6	1	1	0	0	0	1	0	1	0	0	9		1	2
0	1181	34.2177	168	63	67	120	75	4.7		2	2	1	1	0	0	0	0	0	0	0	0	1	2	1	0	40	3	3670	57.9	1	1	0	0	0	1	0	1	0	0	10		1	2
0	1182	32.4572	175	63	63	125	65	4.5	1	2	2	1	1	0	0	0	0	0	0	0	0	1	1	1	0	41	5	4320	81.9	2	1	0	0	0	1	0	1	0	0	10	7.33	1	2
0	1183	30.0397	183	63	65	122	76	4.8	1	2	3	2	1	0	0	0	0	0	0	0	0	1	1	1	0	40	6	4100	75.2	2	1	0	0	0	1	0	1	0	0	10		2	2
0	1184	26.7132	162	63	65	115	77	5.6	1	1	1	0	1	0	0	0	0	0	0	0	0	1	1	1	0	39	5	3175	35.6	1	1	0	0	0	1	0	1	0	0	10		1	2
0	1185	30.924	173	63	65	114	76	4.4		2	1	0	1	0	0	0	0	0	0	0	0	1	1	1	0	39	3	2615	5	1	1	0	0	0	1	0	1	0	0	10		1	2
0	1186	31.5154	170	63	68	104	62	5	1	1	2	1	1	0	0	0	0	0	0	0	0	1	1	1	0	41	2	4270	82.1	2	1	0	0	0	1	0	1	0	0	8		1	2
0	1187	32.1643	174	63	65	110	50	4.8	1	2	2	1	1	0	0	0	0	0	0	0	0	1	1	1	0	39		3340		1	1	0	0	0	1	0	1	0	0	10		1	2
0	1188	34.7762	173	63	63	120	63	4	1	1	2	1	1	0	0	0	0	0	0	0	0	1	1	1	0
0	1189	30.3409	172	63		100	60	4.2			1	0	1	0	0	0	0	0	0	0	0	1	1	1	0	39	2	3048	30.5	1	1	0	0	0	1	0	1	0	0	10		1	2
0	1190	27.8795	164	63	63	100	55	3.9	1	2	3	1	5	0	0	0	0	0	0	0	0	1	1	1	0	39	1	3500	46.8	2	1	0	0	0	1	0	1	0	0	10		1	2
0	1191	31.5346	174	63	65	146	64	5.8	1	2	2	1	1	0	0	0	0	0	0	0	0	1	1	1	0	39	6	3880	81.3	1	1	0	0	0	1	0	1	0	0	10		1	2
0	1192	31.0472	167	63	67	110	75	4.6	5	2	1	0	1	0	0	0	0	0	0	0	0	1	1	1	0	39	3	4285	99.4	1	1	0	0	0	1	0	1	0	0	9		1	2
0	1193	25.9384	166	63	63	129	76	5.1	1	1	1	0	1	0	0	0	0	0	0	0	0	1	1	1	0	38	3	3375	63.7	2	2	0	0	0	1	0	1	0	0	10	7.17	1	2
0	1194	29.7851	168	63	63	124	77	5.4	1	2	1	0	1	0	0	0	0	0	0	0	0	1	1	1	0	39	2	3140	28.4	2	1	0	0	0	1	0	1	0	0	10	7.25	1	2
0	1195	36.7611	173	63	67	165	60	4.9	1	2	3	1	1	0	0	0	0	0	0	0	0	1	1	1	0	41	2	3815	46.4	2	1	0	0	0	1	0	1	0	0	10		1	2
0	1196	32.9884	180	63	62	102	64	4.8	1	2	1	0	1	0	0	0	0	0	0	0	0	1	1	1	0	40	3	3320	28.4	2	1	0	0	0	1	0	1	0	0	10		1	2
0	1197	27.1869	167	63	63	120	78	5	1	2	1	0	1	0	0	0	0	0	0	0	0	1	1	1	0	40	3	4075	88.7	2	1	0	0	0	1	0	1	0	0	10		1	2
0	1198	31.7919	169	63	62	100	62	4.9	1	2	3	2	1	0	0	0	0	0	0	0	0	1	1	1	1	41	4	4035	62.6	2	1	0	0	0	1	0	1	0	0	10		1	2
0	1199	27.0746	158	63	63	120	65	5	1	2	1	0	1	1	0	0	0	0	0	0	0	1	1	1	0	41	5	3860	73.9	1	1	0	0	0	1	0	1	0	0	9		1	2
0	1200	29.5825	165	63	63	110	60	6	1	1	2	1	1	0	0	0	0	0	0	0	0	1	1	1	0
0	1201	31.655	174	63	66	96	65	4.5	1	2	2	1	1	0	0	0	0	0	0	0	0	1	1	1	0	38	4	3820	81.1	2	1	0	0	0	1	0	1	0	0	10		1	2
0	1202	30.475	174	63	64	115	70	3.9	1	2	2	1	1	0	0	0	0	0	0	0	0	1	1	1	0	40	2	3600	53.2	1	1	0	0	0	1	0	1	0	0	10		1	2
0	1203	28.0082	176	63	62	122	72	4.8	1	2	1	0	1	0	0	0	0	0	0	0	0	1	1	1	0	37	0	3275	79.7	2	1	0	0	0	1	0	1	0	0	10	7.19	1	2
0	1204	28.0246	175	63	64	119	61		1	1	3	1	1	0	0	0	0	0	0	0	0	1	1	1	0	38	6	3760	83.4	1	1	0	0	0	1	0	1	0	0	10		1	2
0	1205		169	63	64	105	65	5.3		2	4	2	1	0	0	0	0	0	0	0	0	1	1	1	0							0	0	0	1	0			0
0	1206	39.4004	174	63	63	131	70	6.4	1	2	3	0	1	0	0	0	0	0	0	0	0	1	1	1	0	41	5	3935	79.4	1	2	0	0	0	1	0	1	0	0	10	7.19	1	2
0	1207	36.0055	173	63	67	100	55	5	1	2	4	2	1	0	0	0	0	0	0	0	0	1	1	1	0	39	1	3520	62.2		1	0	0	0	1	0	1	0	0	10		1	2
0	1208	26.4559	176	63	65	130	68	4.9	1	2	1	0	1	0	0	0	0	0	0	0	0	1	1	1	0	38	0	3622	92.8	1	2	0	0	0	1	0	1	0	0	8		1	2
0	1209	32.5284	170	63	62	95	67	4.8	6	2	2	1	1	0	0	0	0	0	0	0	0	1	1	1	0	39	1	3010	11.5	2	1	0	0	0	1	0	1	0	0	10		1	2
0	1210	28.3915	163	63	63	98	52	4.3	5	1	1	0	1	0	0	0	0	0	0	0	0	2	2	1		40	3	3075	18.9	1	1	0	0	0	1	0	1	0	0	10		1	2
0	1211	25.0787	170	63	59	95	55	4.2	1	1	1	0	1	0	0	0	0	0	0	0	0	1	1	1	0	39	6			2	1	0	0	0	1	0	1	0	0	10		1	2
0	1212	26.7242	167	63	62	110	63	5.5	1	2	2	0	1	0	0	0	0	0	0	0	0	1	1	2	0	39	1	3520	64.8	2	1	0	0	0	1	0	1	0	0	10		1	2
0	1213	34.9158	172	63	65	115	60	4.5	1	2	4	2	1	0	0	0	0	0	0	0	0	1	1	1	0	41	1	4060	81.3	1	1	0	0	0	1	0	1	0	0	9		1	2
0	1214	29.1362	153	63	53	110	70	4.6		1	2	1	1	0	0	0	0	0	0	0	0	1	1	1	0	39	4	3055	10.2	2	1	0	0	0	1	0	1	0	0	10		1	2
0	1215	27.7043	179	63	62	110	70	6.4	1	2	1	0	2	0	0	0	0	0	0	0	0	1	1	1	2	30	6	1590	77.6	1	1	0	0	0	1	0	1	0	0	9	7.34	2	2
0	1216	29.1526	183	63	64	106	72	5.1	1	2	2	1	1	0	0	0	0	0	0	0	0	1	1	1	0	40	2	3960	71.2	2	1	0	0	0	1	0	1	0	0	10		1	2
0	1217	33.013	178	63	62	132	72	4.7	1	2	2	1	1	0	0	0	0	0	0	0	0	1	2	1	0	36	5	2846	49.6	1	1	0	0	0	1	0	1	0	0	10		1	2
0	1218	24.8679	168	63	63	141	84	4.5		1	3	1	1	0	0	0	0	0	0	0	0	1	1	1	0	39	3	3360	43.3	1	3	0	0	0	1	0	1	0	0	10		1	2
0	1219	32.9446	183	63	66	125	67	5.1		2	3	1	1	0	0	0	0	0	0	0	0	1	1	1	0	40	2	3710	49.2	2	1	0	0	0	1	0	1	0	0	10		1	2
0	1220	35.0938	178	63	63	120	60	4.2	1	2	4	1	1	0	0	0	0	0	0	0	0	1	1	1	0	38	2	3300	44	2	1	0	0	0	1	0	1	0	0	10		1	2
0	1221	26.7023	178	63	63	115	70	5	1	2	1	0	1	0	0	0	0	0	0	0	0	1	1	1	0	39	5	4160	95.4	2	1	0	0	0	1	0	1	0	0	10		1	2
0	1222	32.7392	170	63	68	110	60	4.6	1	2	1	0	1	0	0	0	0	0	0	0	0	1	1	1	0	39	2	3380	62.6	1	1	0	0	0	1	0	1	0	0	10		1	2
0	1223	28.668	170	63	67	120	62	4.6	1	1	1	0	1	0	0	0	0	0	0	0	0	1	1	1	0	37	4	3065	63.7	1	1	0	0	0	1	0	1	0	0	10		1	2
0	1224	32.2108	175	63	63	100	60	4.8	1	2	1	0	1	0	0	0	0	0	0	0	0	1	1	1	0	41	2	3600	42.9	2	2	0	0	0	1	0	1	0	0	9		1	2
0	1225	35.7837	165	63	63	120	60	5	1	1	1	0	1	0	0	0	0	0	0	0	0	1	1	1	0	39	6	3800	77.9	2	1	0	0	0	1	0	1	0	0	9	7.3	1	2
0	1226	34.1273	167	63	65	112	70	4.9	1	2	2	1	1	0	0	0	0	0	0	0	0	1	1	1	0	40	5	3320	23.6	1	1	0	0	0	1	0	1	0	0	10		1	2
0	1227	22.0534	168	63	66	115	60	5		1	2	0	1	0	0	0	0	0	0	0	0	1	1	1	0	41	0	4110	92.8	1	2	0	0	0	1	0	1	0	0	8	7.01	1	2
0	1228	25.3114	162	63	63	105	62	4.6	7	1	3	1	1	0	0	0	0	0	0	0	0	1	1	1	0	40	5	3510	27.1	2	1	0	0	0	1	0	1	0	0	9		1	2
0	1229	33.7303	160	63	64	100	68	4.8	4	2	4	3	1	0	0	0	0	0	0	0	0	1	1	1	0	41	6	3365	18.9	1	1	0	0	0	1	0	1	0	0	10		1	2
0	1230	20.2355	175	63	65	110	65	3.4	2	1	1	0	1	1	0	0	0	0	0	0	0	1	1	1	0	37	1	2715	39.7	1	1	0	0	0	1	0	1	0	0	10		1	2
0	1231	22.0999	175	63		110	60	4.4	1	1	2	0	1	0	0	0	0	0	0	0	0	1	1	1	0	39	6	2810	9	1	2	1	0	0	1	0	1	0	0	10	7.28	1	2
0	1232	34.7023	173	63	66	142	75	4.4	1	2	3	2	1	0	0	0	0	0	0	0	0	1	1	1	0	39	6	3650	50	2	1	0	0	0	1	0	1	0	0	10		1	2
0	1233	38.245	165	63	63	120	75	3.8	1	2	2	1	1	1	0	0	0	0	0	0	0	1	1	1	0	39		3875		2	3	0	0	0	1	0	1	0	0	10		1	2
0	1234	30.7214	175	63	64	110	70	4.4	1	2	4	2	1	0	0	0	0	0	0	0	0	1	1	1	0	40	3	3665	43.3	2	1	0	0	0	1	0	1	0	0	9		1	2
0	1235	26.475	170	63	65	126	77	3.9		1	1	0	1	1	0	0	0	0	0	0	0	1	1	1	0	33	5	1900	39.4	1	1	0	0	0	1	0	1	0	0	9		1	2
0	1236	24.5996	165	63	63	123	62	6.4	1	2	1	0	1	0	0	0	0	0	0	0	0	1	1	1	0	41	5	3690	46.4	2	2	0	0	0	1	0	1	0	0	9	7.12	1	2
0	1237	31.0719	176	63	64	127	69	4.5	1	2	2	1	1	0	0	0	0	0	0	0	0	1	1	1	0	38	3	3180	43.6	1	1	0	0	0	1	0	1	0	0	10		1	2
0	1238	35.822	165	63	63	122	80	4.7	1	2	3	1	1	0	0	0	0	0	0	0	0	1	1	1	0	39	2	4080	88.5	2	1	0	0	0	1	0	1	0	0	10		1	2
0	1239	29.7303	172	63	64	114	72		1	2	1	0	2	0	0	0	0	0	0	0	0	1	1	1	0	36	6	3795	98.3	2	2	0	1	1	1	0	1	0	0	10	7.38	1	2
0	1240	31.373	172	63	65	110	70	5.1	1	2	1	0	1	0	0	0	0	0	0	0	0	1	1	1	0	40	4	4060	93.2	1	1	0	0	0	1	0	1	0	0	10		1	2
0	1241		173	63	63	107	68	5	1	2	2	1	1	0	0	0	0	0	0	0	0	1	1	1	0	40	2	3330		2	1	0	0	0	1	0	1	0	0	10		1	2
0	1242	26.9678	163	63	73	103	74	4.9	1	1	1	0	1	0	0	0	0	0	0	0	0	2	1	1	0	39	5			1	1	0	0	0	1	0	1	0	0	10		1	2
0	1243	28.8296	166	63	64	140	58	4.9	1	1	2	0	1	0	0	0	0	0	0	0	0	1	1	1	0	40	5	3310	24.8	2	2	1	0	0	1	0	1	0	0	10		1	2
0	1244	31.499	163	63	63	90	55		1	2	6	2	1	0	0	0	0	0	0	0	0	1	1	1	0	40	3	4020	84.9	1	1	0	0	0	1	0	1	0	0	10		1	2
0	1245	26.5736	172	63	63	110	65		1	2	1	0	1	0	0	0	0	0	0	0	0	1	1	1	0	40	5	3775	65.9	2	1	0	0	0	1	0	1	0	0	10		1	2
0	1246	37.2457	176	63	63	150	100	4.6	1	2	2	1	5	0	0	0	0	0	0	0	0	1	2	1	0	35	3	2165	21.5	1	2	1	0	0	1	0	1	0	0	10	7.26	1	2
0	1247	32.7611	167	63	64	107	73	4.5		2	5	1	1	0	0	0	0	0	0	0	0	1	1	1	0	41	1	3530	24.5	2	1	0	0	0	1	0	1	0	0	10		1	2
0	1248	28.4271	163	63	66	110	60	3	1	2	1	0	5	0	0	0	0	0	0	0	0	1	1	1	0
0	1249	25.2074	168	63	63	112	58				3	2	1	0	0	0	0	0	0	0	0	1	1	1	0	40	4	3520	29.1	2	2	0	0	0	1	0	1	0	0	10		1	2
0	1250	26.078	162	63	63	100	70	4.7		1	3	1	1	0	0	0	0	0	0	0	0	1	1	1	0	25	1	750	47.2	2	1	0	0	0	1	0	2		0	7		2	2
0	1251	32.7474	173	63	64	111	73	4.5		1	1	0	1	0	0	0	0	1	0	0	0	1	1	1	0	39	2	3000	26.4	1	1	0	0	0	1	0	1	0	0	9	7.27	1	2
0	1252	41.2101	180	63	63	105	60	4.2	1	2	4	1	1	0	0	0	0	0	0	0	0	1	1	1	0	38	6	3250	29.8	2	1	0	0	0	1	0	1	0	0	10		1	2
0	1253	34.8638	170	63	67	111	69	4.8		2	1	0	1	0	0	0	0	0	0	0	0	1	1	1	0	22	6					0	0	0	1	0			0
0	1254	30.0671	168	63	67	102	60	4.3			1	0	1	0	0	0	0	0	0	0	0	1	1	1	0	40	0	2855	10	1	1	0	0	0	1	0	1	0	0	10		1	2
0	1255	20.0164	170	63	63	130	46	4.6	1	1	1	0	1	0	0	0	0	0	0	0	0	1	2	1	0	40	5	4378	96.5	2	1	0	0	0	1	0	1	0	0	10		1	2
0	1256		164	63	61	112	60	4.3	1	2	2	1	1	0	0	0	0	0	0	0	0	1	1	1	0	41	1	4335	86.7	2	1	0	0	0	1	0	1	0	0	9		1	2
0	1257	32.4435	162	63	66	102	70		1	2	1	0	1	0	0	0	0	0	0	0	0	1	2	1	0	39	6	3865	82.4	2	1	0	0	0	1	0	1	0	0	10		1	2
0	1258	31.5619	170	63	65	102	62	7.8	1	2	1	0	1	0	0	0	0	0	0	0	0	1	1	1	0	41	2	3634	59.1	1	1	0	0	0	1	0	1	0	0	10	7.21	1	2
0	1259	31.4935	172	63	65	110	70	4	1	1	6	3	1	0	0	0	0	0	0	0	0	1	2	1	0	37	5	3440	67	2	1	0	0	0	1	0	1	0	0	9		1	2
0	1260	31.436	164	63	64	125	70	4.1	1	2	1	0	1	0	0	0	0	0	0	0	0	1	1	1	0	40	2	3650	72.2	1	1	0	0	0	1	0	1	0	0	10			2
0	1261	30.7926	165	63	63	110	60	3.9		1	1	0	1	0	0	0	0	0	0	0	0	1	1	1	0	38	1	2595	9.3	2	1	0	0	0	1	0	1	0	0	9		1	2
0	1262	31.4278	176	63	66	100	60	4.6	1	2	3	0	1	0	0	0	0	0	0	0	0	1	2	1	0	41	4	3835	61	2	1	0	0	0	1	0	1	0	0	10		1	2
0	1263	31.6277	171	63	63	100	58	6.5	1	2	3	1	1	0	0	0	0	0	0	0	0	1	1	1	0	40	5	3898	74.2	1	1	0	0	0	1	0	1	0	0	10		1	2
0	1264	32.0438	173	63	69	100	60	4		2	2	1	1	0	0	0	0	0	0	0	0	1	1	1	0	40	4	4135	89.4	1	1	0	0	0	1	0	1	0	0	9	7.32	1	2
0	1265	30.4997	167	63	62	100	62	3.8	1	1	3	1	1	1	0	0	0	0	0	0	0	1	1	1	0	40	3	3140	14.7	1	1	0	0	0	1	0	1	0	0	10		1	2
0	1266	26.4914	168	63	65	128	67	4.2	1	2	2	0	1	0	0	0	0	0	0	0	0	1	1	1	0	37	3	2935	42.9	2	1	0	0	0	1	0	1	0	0	10		1	2
0	1267		170	63	61	120	70	1.8	1	1	2	0	1	1	0	0	0	0	0	0	0	1	1	2	0	40	5	3310		1	1	0	0	0	1	0	1	0	0	10		1	2
0	1268	25.4675	178	63	66	120	65	5.8	1	2	1	0	1	0	0	0	0	0	0	0	0	1	1	1	0	38	6	3516	80	1	3	0	0	0	1	0	1	0	0	10		1	2
0	1269	38.4148	180	63	70	132	84	4.1		2	2	1	1	0	0	0	0	0	0	0	0	1	1	1	0	39	6	2500	0.4	2	1	1	0	0	1	0	1	0	0	10	7.22	1	2
0	1270	36.5092	168	63	66	103	71	4.6		2	2	1	1	0	0	0	0	0	0	0	0	1	1	1	0	41	2	3875	51.6	2	1	0	0	0	1	0	1	0	0	10		1	2
0	1271	22.8638	175	63	64	120	60	4.4	1	1	1	0	1	0	0	0	0	0	0	0	0	1	1	1	0	39	3	4040	93.3	2	1	1	1	0	1	0	1	0	0	9	7.32	1	2
0	1272	27.5236	158	63	69	102	52	4.6	1	1	1	0	1	0	0	0	0	0	0	0	0	1	1	1	0	40	4	3350	40.1	1	1	0	0	0	1	0	1	0	0	10	7.23	1	2
0	1273	39.9343	165	63	67	108	64	5.4	1	1	3	1	1	0	0	0	0	0	0	0	0	1	1	1	0	42	0	4325	89.4	1	2	0	0	0	1	0	1	0	0	10	7.32	1	2
0	1274	29.2676	162	63	64	105	60	4.7	1	2	1	0	1	1	0	0	0	0	0	0	0	1	1	1	0	39	6	3470	62.2	1	1	0	0	0	1	0	1	0	0	10		1	2
0	1275	31.8138	167	63	63	100	65	4.8	1	2	1	0	1	0	0	0	0	0	0	0	0	1	1	1	0	40	4	3340	39.4	1	1	0	0	0	1	0	1	0	0	10		1	2
0	1276	37.4839	167	63	63	98	57	4.2	1	1	5	2	1	0	0	0	0	0	0	0	0	1	1	1	0	42	0	4170	81.6	1	1	0	0	0	1	0	1	0	0	10		1	2
0	1277	36.6051	164	63	63	90	50	5.1	1	2	3	2	1	0	0	0	0	0	0	0	0	1	1	1	0	39	6	3475	47.6	1	1	0	0	0	1	0	1	0	0	10		1	2
0	1278	28.6215	168	63	63	120	70	4.4		1	1	0	1	1	0	0	0	0	0	0	0	1	1	1	0	40	3	2770	5.2	1	1	0	0	0	1	0	1	0	0	10		1	2
0	1279	23.6742	174	63	64	127	62	5.2	1	1	1	0	1	0	0	0	0	0	0	0	0	1	1	1	0	41	1	3720	55.6	2	1	0	0	0	1	0	1	0	0	10		1	2
0	1280	30.6557	165	63	63	114	78	4.1	1	1	4	2	1	1	0	0	0	0	0	0	0	1	1	1	0	41	2	3275	9.7	2	1	0	0	0	1	0	1	0	0	10		1	2
0	1281	29.6591	164	63	63	110	77	5.4	1	1	2	1	1	0	0	0	0	0	0	0	0	1	1	1	0	38	0	3100	32.6	2	2	0	0	0	1	0	1	0	0	10		1	2
0	1282	28.1807	182	63	67	120	60	3.6	1	2	2	1	1	0	0	0	0	0	0	0	0	1	1	1	0	41	2	4820	98.4	2	1	0	0	0	1	0	1	0	0	10		1	2
0	1283	33.7084	169	63	63	118	72	5.4	1	1	5	1	1	0	0	0	0	0	0	0	0	1	1	1	0	41	0	4300	86	2	1	0	0	0	1	0	1	0	0	10		1	2
0	1284	27.8823	167	63	64	110	60		1	1	6	2	1	1	0	0	0	0	0	0	0	1	1	1	0	39	6	3180	22.4		1	0	0	0	1	0	1	0	0	10		1	2
0	1285	32.668	169	63		110	70	4.4	1	2	2	1	1	0	0	0	0	0	0	0	0	1	1	1	0	40	6	3765	46.8	2	1	0	0	0	1	0	1	0	0			1	2
0	1286	36.115	170	63	63	110	70	6.7	1	2	2	0	1	0	0	0	0	0	0	0	0	1	1	1	0	34	3	1750	9	2	2	1	1	0	1	0	1	0	0	10	7.3	2	2
0	1287	27.1923	168	63	64	106	70	4.5		1	1	0	1	0	0	0	0	0	0	0	0	1	1	1	0	40	3	3770	68.8	2	1	0	0	0	1	0	1	0	0	5		1	2
0	1288	29.9357	171	63	66	118	71	4	10	1	4	2	1	0	0	0	0	0	0	0	0	1	1	1	0	41	1	3700	52	1	2	0	0	0	1	0	1	0	0	9		1	2
0	1289	34.3244	172	63	66	110	72	4.8	1	2	1	0	1	0	0	0	0	0	0	0	0	1	1	1	0	41	6	4310	89.6	2	1	0	0	0	1	0	1	0	0	10		1	2
0	1290	34.8227	173	63	62	120	74		1	2	2	0	1	0	0	0	0	0	0	0	0	1	1	1	0	38	1	3405	70.9	2	1	1	0	0	1	0	1	0	0	10	7.23	1	2
0	1291	30.3792	175	63	64	130	65	4.8	1	1	1	0	1	0	0	0	0	0	0	0	0	1	1	1	0	39	0	3300	59.5	1	1	0	0	0	1	0	1	0	0	10		1	2
0	1292	29.1608	176	63	60	125	75	4.9	1	2	2	1	1	0	0	0	0	0	0	0	0	1	1	1	0	41	3	3050	6.4	1	1	0	0	0	1	0	1	0	0	10		1	2
0	1293	30.193	168	63	64	116	74	3.5	1	2	1	0	1	0	0	0	0	0	0	0	0	2	2	1	0	41	0	4045	82.6	2	1	0	0	0	1	0	1	0	0	10		1	2
0	1294	28.2491	165	63	66	120	60	4.5	1	2	2	0	1	0	0	0	0	0	0	0	0	1	1	1	0	42	0	3815	67.7	1	2	0	0	0	1	0	1	0	0	10	7.11	1	2
0	1295	30.3025	172	63	66	125	75	4.4	1	2	2	1	1	0	1	0	0	0	0	0	0	1	2	1	0	40	4	4040	73.9	2	1	0	0	0	1	0	1	0	0	10		1	2
0	1296	28.5202	160	63	64	120	78	4.8	1	1	2	1	1	0	1	0	0	0	0	0	0	1	2	1	0	39	0	3825	85.5	1	1	0	0	0	1	0	1	0	0	10	7.33	1	2
0	1297	31.5838	171	63	64	120	70	4.6	1	2	2	1	1	0	0	0	0	0	0	0	0	1	1	1	0	41	3	3285	16.4	1	1	0	0	0	1	0	1	0	0	10		1	2
0	1298	29.8261	172	63	57	110	60	4.7	1	1	2	1	1	0	0	0	0	0	0	0	0	1	1	1	0	37	2	2900	31.6	2	2	0	0	0	1	0	1	0	0	10		1	2
0	1299	36.0739	165	63	63	100	50	4.8	1		2	1	5	0	0	0	0	0	0	0	0	1	1	1	1	36	6	2625	28.8	1	1	0	0	1	1	0	1	0	0	10	7.32	1	2
0	1300	31.3922	160	63	65	104	64	5.3	4	1	3	2	1	0	0	0	0	0	0	0	0	2	1	1	0	39	3	3360	30.5	2	1	0	0	0	1	0	1	0	0	10		1	2
0	1301	33.1937	168	63	67	103	70	4	1	2	3	1	1	0	0	0	0	0	0	0	0	1	1	1	0
0	1302	22.4914	168	63	63	90	48	4.7	1	1	3	2		0	0	0	0	0	0	0	0	1	1	1	0	40	1	3560	51.6	1	1	0	0	0	1	0	1	0	0	9	7.09	1	2
0	1303	31.3812	167	63	64	94	62	4.5	1	2	1	0	1	1	0	0	0	0	0	0	0	1	1	1		39	0	3285	45.6	2	3	0	0	0	1	0	1	0	0		7.24	1	2
0	1304	31.1759	175	63	62	129	70	4.5		2	1	0	1	0	0	0	0	0	0	0	0	1	1	1	0	38	2	3560	80.2	2	1	0	0	0	1	0	1	0	0	10		1	2
0	1305	28.4435	164	63	63	120	70	4.8			1	0	1	0	0	0	0	0	0	0	0	1	1	1	1	21	6	440		2	1	0	0	0	1	0	2	2	0	5		1	2
0	1306	29.8946	169	63	63	110	60	4.6	1	1	1	0	1	0	0	0	0	0	0	0	0	1	1	1	0	40	2	3135	16.9	2	1	0	0	0	1	0	1	0	0	10		1	2
0	1307	31.0308	176	63	68	125	73	4.5		2	2	1	1	0	0	0	0	0	0	0	0	1	1	1	0	40	4	3950	79.4	1	1	0	0	0	1	0	1	0	0	10	7.16	1	2
0	1308	31.2717	168	63	65	125	75	3.8	1	1	2	1	1	0	0	0	1	0	0	0	0	1	1	1	0
0	1309	33.8398	166	63	64	105	60	4.9		2	3	1	1	0	0	0	0	0	0	0	0	2	1	1	0	41	2	4140	73.6	2	1	0	0	0	1	0	1	0	0	10		1	2
0	1310	29.7577	168	63	63	120	70	3.5		2	1	0	1	0	0	0	0	0	0	0	0	2	1	2	0
0	1311	24.2628	174	63	65	110	60	3.9	1	2	1	0	1	0	0	0	0	0	0	0	0	1	1	1	0	41	3	4660	98.6	2	1	0	0	0	1	0	1	0	0	10		1	2
0	1312	31.6441	173	63	64	110	58	4.8	1	2	2	1	1	0	0	0	0	0	0	0	0	1	1	1	0	39	6	4168	88.3	2	1	0	0	0	1	0	1	0	0	10		1	2
0	1313	29.5743	158	63	62	100	60	4.7		2	2	1	1	0	0	0	0	0	0	0	0	2	2	1	0	40	2	3160	16.9	1	1	0	0	1	1	0	1	0	0	10	7.26	1	2
0	1314	28.846	173	63	63	120	70	4.7		2	2	0	1	0	0	1	0	0	0	0	0	1	1	1	0
0	1315	34.809	167	63		110	60	4.7	1	2	1	0	1	0	0	0	0	0	0	0	0	1	1	1	0	39	1	3640	74.9	2	1	0	0	0	1	0	1	0	0	10	7.14	1	2
0	1316	29.692	165	63	62	110	58	5.2			6	1	1	1	0	0	0	0	0	0	0	1	1	1	0	39	6	3118	10.9	2	1	0	0	0	1	0	1	0	0	10		1	2
0	1317	33.128	157	63	65	110	55	7.8	1	2	1	0	1	0	0	0	0	0	0	0	0	1	1	1	0	41	2	2810	4.2	1	1	0	0	0	1	0	1	0	0	9	7.24	1	2
0	1318	29.013	165	63	67	113	74	3.9		1	2	1	1	1	0	0	0	0	0	0	0	1	1	1	0	40	4	3010	7.9	1	1	0	0	0	1	0	1	0	0	10		1	2
0	1319	31.0198	176	63	63	99	50	4.3		2	2	1	1	0	0	0	0	0	0	0	0	1	1	1	0	40	2	3240	22.1	1	1	0	0	0	1	0	1	0	0	10		1	2
0	1320	22.9432	165	63		98	50	4.3			1	0	1	0	0	0	0	0	0	0	0	1	1	1	0	41	3	4320	92.2	2	1	0	0	0	1	0	1	0	0	10	7.29	1	2
0	1321	31.5017	175	63	63	124	91	4.3	1	2	2	1	1	1	0	0	0	0	0	0	0	1	2	1	0
0	1322	34.5051	160	63	61	124	75	5.6	1	1	1	0	1	0	0	0	0	0	0	0	0	1	1	1	0	41	2	2980	5.6	2	1	0	0	0	1	0	1	0	0	10		1	2
0	1323	29.1253	176	63	63	112	56	4.7	1	2	1	0	1	0	0	0	0	0	0	0	0	1	1	1	0	38	5				1	0	0	0	1	0			0
0	1324	35.9452	171	63	81	114	63	4.9	1	2	2	1	5	0	0	0	0	0	0	0	0	1	1	1	0	41	1	4180	87.9	1	1	0	0	0	1	0	1	0	0	9		1	2
0	1325	26.809	170	63	63	120	70	4.4	1	2	2	0	1	0	0	0	0	0	0	0	0	1	1	1	0	36	4	2855	64.1	1	1	0	0	0	1	0	1	0	0	10		1	2
0	1326	36.2437	171	63	67	100	64	5.8	1	2	3	2	1	0	0	0	0	0	0	0	0	1	1	1	0	39	5	4150	88.7	2	3	0	0	0	1	0	1	0	0	10		1	2
0	1327	25.9466	182	63	65	95	45	4.6	1	1	2	1	1	0	0	0	0	0	0	0	0	1	1	1	0	38	6	3220	27.4	2	1	0	0	0	1	0	1	0	0	10		1	2
0	1328	32.2793	158	63	63	110	55	4.9		1	2	1	1	1	0	0	0	0	0	0	0	1	2	1	0	40	2	2900	5.7	1	1	0	0	0	1	0	1	0	0	10		1	2
0	1329	36.6598	175	63	64	100	70	4.7	1	2	3	1	1	0	0	0	0	0	0	0	0	1	1	1	0	38	3	3600	67.4	2	3	0	0	0	1	0	1	0	0	10	7.28	1	2
0	1330	30.8446	173	63	65	100	58	5.3	1	2	3	1	1	0	0	0	0	0	0	0	0	1	1	1	0	40	1	3522	34.5	2	1	0	0	0	1	0	1	0	0	10		1	2
0	1331	36.0055	168	63	59	100	60	3.6	1	2	5	2	1	0	0	0	0	0	0	0	0	1	1	1	0	40	0	4000	87.1	1	1	0	0	0	1	0	1	0	0	10		1	2
0	1332	35.8877	178	63	68	90	45	5.2	1	2	4	2	1	0	0	0	0	0	0	0	0	1	1	1	0	16	2			2	2	0	0	0	1	0	2	1	1			1	2
0	1333		169	63					1	1	4	2	1	0	0	0	0	0	0	0	0	1	2	1	0
0	1334	31.1513	176	63	64	120	68	4.8	1	2	2	0	1	0	0	0	0	0	0	0	0	1	2	1	0	42	2	3740	44.8	2	2	0	0	0	1	0	1	0	0	6		1	2
0	1335	30.3299	172	63	64	90	50	4.6	1	1	1	0	1	0	0	0	0	0	0	0	0	1	1	1	0	16	4			1	2	0	0	0	1	0	2	1	1			1	1
0	1336	22.9596	165	63		100	55	4.1		1	1	0	1	0	0	0	0	0	0	0	0	1	1	1	0
0	1337	31.5702	178	64	65	110	70	5.2	1	1	4	2	1	0	0	0	0	0	0	0	0	1	1	1	0	41	2	4365	87.3	2	2	0	0	0	1	0	1	0	0	10		1	2
0	1338	37.0322	170	64	64	120	72	5	10	1	2	1	1	0	0	0	0	0	0	0	0	1	1	1	0	38	4	2935	13.4	2	1	0	0	0	1	0	1	0	0	10	7.22	1	2
0	1339	35.4196	175	64	65			5.1	1	2	2	0	1	0	0	0	0	0	0	0	0	1	1	1	0	40	5	3596	62.2	1	1	0	0	1	1	0	1	0	0	9	7.09	1	2
0	1340	30.0945	172	64	64	130	80	4.8	1	2	3	2	1	0	0	0	0	0	0	0	0	1	1	2		40	0	3975	75.8	2	1	0	0	0	1	0	1	0	0	9		1	2
0	1341	30.3491	182	64	65	110	70	6	1	2	3	1	1	0	0	0	0	0	0	0	0	1	1	1	0	40	4	4000	82.4	1	1	0	0	0	1	0	1	0	0	10		1	2
0	1342	37.8782	176	64	64	110	55	4.9		2	2	1	1	0	0	0	0	0	0	0	0	1	1	1	0	39	0	3690	66.3	2	1	0	0	0	1	0	1	0	0	10		1	2
0	1343	33.922	174	64	69	120	60	5.1	1	1	3	2	1	0	0	0	0	0	0	0	0	1	1	1	0
0	1344	26.6721	174	64	67	119	86	4.6	1	1	1	0	1	0	0	0	0	0	0	0	0	1	1	1	0	39	6	3546	69.2	1	1	0	0	0	1	0	1	0	0	9	7.23	1	2
0	1345		165	64	66	112	66	4.4	1	1	2	1	1	0	0	0	0	0	0	0	0	1	1	1	0	39	4	3335		1	1	0	0	0	1	0	1	0	0	10			2
0	1346	34.4148	168	64	64	120	60	4.9	1	2	2	1	1	0	0	0	0	0	0	0	0	1	1	1	0	41	0	3820	64.4	1	1	0	0	0	1	0	1	0	0	10		1	2
0	1347	32.0383	168	64	66	131	63	4.6	1	2	1	0	1	0	0	0	0	0	0	0	0	1	1	1	0	39	6	4390		2	1	0	0	0	1	0	1	0	0	9		1	2
0	1348	24.9117	176	64	63	110	70			1	1	0	1	0	0	0	0	0	0	0	0	1	1	1	0	36	6	2840	57.1	1	1	0	0	0	1	0	1	0	0	10		1	2
0	1349	29.848	172	64	68	120	70	3.6	1	2	1	0	1	0	0	0	0	0	0	0	0	1	1	1	0	38	2	2590	7.9	2	1	0	0	0	1	0	1	0	0	9	7.32	1	2
0	1350	38.2806	163	64	63	124	74	4.2	1	2	2	1	1	0	0	0	0	0	0	0	0	1	1	1	0	40	0	3360	23.6	2	1	0	0	0	1	0	1	0	0	10		1	2
0	1351	28.5722	165	64	67	130	70	4.4	1	2	3	1	1	0	0	0	0	0	0	0	0	1	1	1	0	37	5	3395	74.5	1	2	0	0	0	1	0	1	0	0	10	7.28	1	2
0	1352	24.627	169	64	63	126	76	4.8	1	1	2	1	1	1	0	0	0	0	0	0	0	1	1	1	0	38	2	3320	45.6	2	1	0	0	0	1	0	1	0	0	9		1	2
0	1353	27.3347	176	64	64	120	60	4.6	1	1	1	0	1	0	0	0	0	0	0	0	0	1	1	1	0	39	4	3010	16.1	2	1	0	0	0	1	0	1	0	0	10	7.05	1	2
0	1354	29.6591	175	64	65	100	68	4.7	1	2	2	1	1	0	0	0	0	0	0	0	0	1	1	1	0	40	5	3250	18.9	1	1	0	0	0	1	0	1	0	0	8		1	2
0	1355	34.8501	169	64	64	108	60	4.9	1	2	2	0	1	0	0	0	0	0	0	0	0	1	1	1	0	39	3	3480	69.2	1	1	0	0	0	1	0	1	0	0	8	7.33	1	2
0	1356		179	64	66	94	58	4		2	2	1	1	0	0	0	0	0	0	0	0	1	1	1	0	37	4	3380	64.8	2	2	0	0	0	1	0	1	0	0	10	7.25	1	2
0	1357	36.5147	160	64	64	100	56	4.4	5	1	4	3	1	1	0	0	0	0	0	0	0	1	1	1	0	39	2	3600	54	2	1	0	0	0	1	0	1	0	0	10		1	2
0	1358	36.1177	173	64	67	110	68	5.1	1	1	3	2	1	0	0	0	0	0	0	0	0	1	1	1	0	38	4	3245	46.8	1	2	0	0	0	1	0	1	0	0	10		1	2
0	1359		173	64	67	120	68	5	1	2	1	0	1	0	0	0	0	0	0	0	0	1	1	1	0	40	1	3060		1	1	0	0	0	1	0	1	0	0	10		1	2
0	1360	25.2129	167	64	69	118	64	4.6	1	1	4	3	1	0	0	0	0	0	0	0	0	1	1	1	0	39	2	3820	82.9	1	1	0	0	0	1	0	1	0	0	10		1	2
0	1361	25.4976	165	64	64	102	60	4.8			2	0	1	0	0	0	0	0	0	0	0	1	1	1	0	39	4	3190	28.8	2	1	0	0	0	1	0	1	0	0	10		1	2
0	1362	32.4956	169	64	63	100	60	4.8			3	0	1	0	0	0	0	0	0	0	0	2	1	1	0	39	2	3315	56	1	1	0	0	0	1	0	1	0	0	10	7.25	1	2
0	1363	29.5661	171	64	68	124	74	4.1	1	2	2	1	1	0	0	0	0	0	0	0	0	1	2	1	0	41	6	3525	30.2	1	1	0	0	0	1	0	1	0	0	9		1	2
0	1364	33.5989	181	64	64	122	78	4.7	1	2	2	1	1	0	0	0	0	0	0	0	0	1	1	1	0	40	4	3265	21.2	1	2	1	0	0	1	0	1	0	0	10		1	2
0	1365	20.5969	175	64	64	85	42	4.5	1	1	2	1	1	0	0	0	0	0	0	0	0	1	1	1	0
0	1366	41.4264	172	64	67	115	74	4		2	1	0	5	0	0	0	0	0	0	0	0	1	1	1	0	40	5	4080	93.2	1	2	0	1	0	1	0	1	0	0	10		1	2
0	1367	25.8535	170	64	64	100	50	4.1	1	1	2	1	1	1	0	0	0	0	0	0	0	1	1	1	0	39	3	3540	46.4	2	1	0	0	0	1	0	1	0	0	10		1	2
0	1368	28.8515	165	64	67	110	75	3.5		1	2	1	1	0	0	0	0	0	0	0	0	1	1	1	0	39	4	3380	42.9	1	1	0	0	0	1	0	1	0	0	10	7.28	1	2
0	1369		164	64	63	110	65	6	1	1	4	2	1	1	0	0	0	0	0	0	0	1	1	1	2	36	4	2545		2	1	0	0	0	1	0	1	0	0	10		1	2
0	1370	32.1232	168	64	66	95	55	4.8	1	2	2	1	1	0	0	0	0	0	0	0	0	1	1	1	0	38	0	3485	65.2	2	1	0	0	0	1	0	1	0	0	10		1	2
0	1371	34.8501	168	64		110	70	4.4	1	1	4	3	1	0	0	0	0	0	0	0	0	1	1	1	0	40	2	3340	19.5	2	1	0	0	0	1	0	1	0	0	10		1	2
0	1372	37.0404	172	64	64	110	64	4.2	1	2	2	1	3	0	0	0	0	0	0	0	0	1	1	1	0	39	4	3265	21.5	2	3	0	0	0	1	0	1	0	0	10	7.2	1	2
0	1373	28.167	169	64	64	100	64	4	1	1	2	0	1	0	0	0	0	0	0	0	0	1	1	1	0	37	3	2950	56	1	1	1	0	1	1	0	1	0	0	10	7.15	1	2
0	1374	27.1321	168	64	63	113	74	5.4	1	1	3	1	1	0	0	0	0	0	0	0	0	1	1	1	0	39	2	3240	23.3	2	1	0	0	0	1	0	1	0	0	10		1	2
0	1375	40.2683	167	64	66	107	61	4.9	1	1	3	1	1	0	0	0	0	0	0	0	0	1	1	1	0	39	6	3930	84.4	1	1	0	0	0	1	0	1	0	0	8		1	2
0	1376	32.9035	179	64	67	112	64			1	2	0	1	1	0	0	0	0	0	0	0	1	2	1	0	39	1	4110	96.3	2	3	0	0	0	1	0	1	0	0	10		1	2
0	1377	39.4305	163	64	64	105	55	4	1	2	2	1	1	0	0	0	0	0	0	0	0	1	1	1	0	40	6	3835	67.4	1	1	0	0	0	1	0	1	0	0	9	7.26	1	2
0	1378	31.5154	163	64	65	100	60	5	1	2	1	0	1	0	0	0	0	0	0	0	0	1	1	1	0	40	5	3370	29.5	2	1	0	0	0	1	0	1	0	0	10		1	2
0	1379	33.8563	168	64	70	110	75	5.2	10	2	2	1	1	0	0	0	0	0	0	0	0	1	1	1	0
0	1380	29.8727	178	64	66	110	50	4.2	1	2	1	0	1	0	0	0	0	0	0	0	0	1	1	1	0	42	0	4230	84.9	2	2	0	0	0	1	0	1	0	0	10	7.25	1	2
0	1381	37.243	168	64	69	100	70	5.3	1	1	2	1	1	0	0	0	1	0	0	0	0	1	1	1	0	39	1	3260	38.6	1	2	0	0	1	1	0	1	0	0	10		1	2
0	1382	29.1116	180	64	65	122	70	4.2	1	1	1	0	1	0	0	0	0	0	0	0	0	1	1	1	0
0	1383	24.3368	178	64	60	105	55	4.4	1	1	2	0	1	0	0	0	0	0	0	0	0	1	1	1	0	41	5	3700	47.2	2	1	0	0	0	1	0	1	0	0	10
0	1384	34.4586	168	64	65	118	72	4.7	1	2	3	2	1	0	1	0	0	0	0	0	0	1	2	2	0	40	0	4690	99	2	2	0	0	0	1	0	1	0	0	10		1	2
0	1385	30.0616	168	64	64	140	80	5.9	1	2	1	0	1	0	0	0	0	0	0	0	0	1	1	1	0	41	0	3806	65.2	2	1	0	0	0	1	0	1	0	0	9		1	2
0	1386	28.8679	159	64	64	128	78	5.3	1	1	3	1	1	0	0	0	0	0	0	0	0	1	1	1	0	41	6	4530	91	2	2	0	0	0	1	0	1	0	0	10	7.12	1	2
0	1387	34.36	170	64	66	124	60	4.4	1	2	3	2	1	0	0	0	0	0	0	0	0	1	1	1	0	39	5	3295	33	1	2	0	0	0	1	0	1	0	0	10	7.25	1	2
0	1388	35.3703	169	64	66	118	69	3.7	1	2	2	1	1	0	0	0	0	0	0	0	0	1	1	1	0	40	3	3830	58.3	2	1	0	0	0	1	0	1	0	0	10		1	2
0	1389	36.4134	173	64	66	120	60	4.8	1	2	3	1	1	0	0	0	0	0	0	0	0	1	1	1	0	41	2	3900	68.4	1	1	0	0	0	1	0	1	0	0	9	7.18	1	2
0	1390	33.3552	179	64	68	100	68	4.9		2	3	2	1	0	0	0	0	0	0	0	0	1	1	1	0	30	2	790	7.1	1	2	0	0	0	1	0	2	1	1	0		1	1
0	1391	26.3737	176	64	65	110	60	5.1	1	1	1	0	1	0	0	0	0	0	0	0	0	1	1	1	0	40	1	3370	48	1	1	0	0	0	1	0	1	0	0	8	7.23	1	2
0	1392	28.3504	174	64	64	110	56	4.8	1	2	1	0	1	1	0	0	0	0	0	0	0	1	1	1	0	38	3	3225	50	2	2	0	0	0	1	0	1	0	0	10	7.24	1	2
0	1393	27.4031	170	64	64	120	60	5.3		2	1	0	1	0	0	0	0	0	0	0	0	1	1	1	0	38	2	3740	94.7	1	2	0	0	0	1	0	1	0	0	9	7.23	1	2
0	1394	32.2902	162	64	66	100	60	5.4	1	1	3	2	1	0	0	0	0	0	0	0	0	1	2	2	0	40	1	3230	14.2	2	1	0	0	0	1	0	1	0	0	10	7.22	1	2
0	1395	34.4559	166	64				4.1		2	3	2	1	0	0	0	0	0	0	0	0	1	2	1	0	41	1	4168	77	2	2	0	0	0	1	0	1	0	0			1	2
0	1396	28.5147	172	64	65	120	65	3.6	1	2	1	0	1	0	0	0	0	0	0	0	0	1	1	1	0	40	5	3520	42.5	2	1	0	0	0	1	0	1	0	0	9	7.25	1	2
0	1397	29.2101	165	64	65	135	58	7.5	1	2	1	0	1	0	0	0	0	0	0	0	0	1	1	1	0	37	0	2840	42.9	2	1	0	0	0	1	0	1	0	0	10		1	2
0	1398	23.7426	171	64	66	105	65	4.3	1	1	1	0	1	0	0	0	0	0	0	0	0	1	1	1	0	39	5	2950	17.4	1	1	0	0	0	1	0	1	0	0			1	2
0	1399	35.6112	168	64	71	107	70		1	2	2	1	1	0	0	0	0	0	0	0	0	1	1	1	0	40	4	3230	18.7	1	1	0	0	0	1	0	1	0	0	10		1	2
0	1400	37.1307	180	64	66	110	50	4	1	2	2	1	1	0	0	0	0	0	0	0	0	1	1	1	0	25	6	800	41.3	2	1	0	0	0	1	0	1	0	0	8		2	2
0	1401	22.1711	163	64	67	98	46	4.4	1	1	2	1	1	1	0	0	0	0	0	0	0	1	1	1	0	39	4	2220	0.2	1	1	0	0	0	1	0	1	0	0	9		1	2
0	1402	32.8898	176	64	64	118	66		1	2	1	0	1	0	0	0	0	0	0	0	0	1	1	2	0	40	1	3520	50	2	1	0	0	0	1	0	1	0	0	10		1	2
0	1403	36.6023	169	64	65	115	67	5.3		2	2	1	5	0	0	0	0	0	0	0	0	1	1	1	0	39	1	3170	30.9	1	1	0	0	0	1	0	1	0	0	10		1	2
0	1404	26.601	169	64	64	120	70	4	1	2	3	2	1	0	0	0	0	0	0	0	0	1	1	1	0	40	5	3785	64.8	1	1	0	0	0	1	0	1	0	0	10		1	2
0	1405	34.3929	172	64	68	129	70	4.3	1	1	3	2	1	0	0	0	0	0	0	0	0	1	1	1	0	40	5	3720	59.1	1	1	0	0	0	1	0	1	0	0	10		1	2
0	1406	33.9959	175	64	65	126	65	6.2	1	2	2	1	1	0	0	0	0	0	0	0	0	1	1	1	0	39	6	3490	35.6	2	1	0	0	0	1	0	1	0	0	10		1	2
0	1407	29.18	174	64	64	100	70	4.6	1	2	7	1	1	0	0	0	0	0	0	0	0	1	1	1	0	40	6	3440	31.6	1	1	0	0	0	1	0	1	0	0	10		1
0	1408	27.0418	170	64	70	118	75	4.2	1	2	2	0	1	0	0	0	0	0	0	0	0	1	1	1	0	39	5	3400	45.2	2	1	0	0	0	1	0	1	0	0	10		1	2
0	1409	30.4586	172	64	64	131	86	5.1		2	1	0	1	0	0	0	0	0	0	0	0	1	2	1	0	39	5	3035	23.6	1	3	0	0	0	1	0	1	0	0	10		1	2
0	1410	40.5941	174	64	66	110	60	4.3		2	2	1	1	0	0	0	0	0	0	0	0	1	1	1	0	40	3	3145	14.9	1	1	0	0	0	1	0	1	0	0	10		1	2
0	1411	30.8118	174	64	64	106	60	3.4	1	2	2	1	1	0	0	0	0	0	0	0	0	1	1	1	0	40	5	3675	54.8		1	0	0	0	1	0	1	0	0	10		1	2
0	1412	28.1478	165	64	64	125	70	5.6	1	2	1	0	1	0	0	0	0	0	0	0	0	1	1	1	0	40	5	3330	26.4	2	1	0	0	0	1	0	1	0	0	10		1	2
0	1413	28.1095	172	64	65	104	60	5.8	1	1	2	1	1	0	0	0	0	0	0	0	0	1	1	1	0	38	2	2835	11.9	2	2	0	0	0	1	0	1	0	0	10	7.28	1	2
0	1414	28.4134	175	64	65	110	65	4.5	1	2	2	1	1	0	0	0	0	0	0	0	0	1	1	1	0	40	2	3560	49.6	1	1	0	0	0	1	0	1	0	0	10		1	2
0	1415	28.5339	168	64	65	120	70	3.8	1	2	1	0	1	0	0	0	0	0	0	0	0	1	1	1	0	39	0	3166	34.8	2	2	1	1	0	1	0	1	0	0	10	7.15	1	2
0	1416	30.7871	173	64	64	126	68	4.5	1	2	1	0	1	0	0	0	0	0	0	0	0	1	1	1	0	39	0	3098	39.7	1	3	0	1	0	1	0	1	0	0	10	7.36	1	2
0	1417	34.5927	183	64	65	110	60	4.9	1	1	1	0	2	0	1	0	0	0	0	0	0	1	1	1	0	40	3	3602	66.3	1	2	0	0	0	1	0	1	0	0	10	7.13	1	2
0	1418	36.0164	164	64	64	106	66	4.8	5	1	5	2	1	1	1	0	0	0	0	0	0	1	1	1	0	40	2	3360	31.2	1	1	0	0	0	1	0	1	0	0	8		1	2
0	1419	27.1047	166	64	66	117	77	4.8	1	2	2	1	1	0	0	0	0	0	0	0	0	1	2	1	0	39	1	2610	3.7	1	3	0	0	0	1	0	1	0	0	10		1	2
0	1420	39.7016	173	64	64	110	60	4.8			3	1	1		0	0	0	0	0	0	0	1	1	1	0	39	0	3730	69.5	2	1	0	0	0	1	0	1	0	0	10		1	2
0	1421	30.4887	174	64	65	120	80	4.8	1	2	2	1	1	0	0	0	0	0	0	0	0	1	1	1	0	36	3	3060	62.2	2	1	0	0	0	1	0	1	0	0	9	7.16	1	2
0	1422	28.6489	162	64	64	120	80	5.4	1	2	2	1	1	0	0	0	0	0	0	0	0	1	1	2	0	39	4	3650	54	2	1	0	0	0	1	0	1	0	0	10	7.24	1	2
0	1423	31.0335	180	64	64	110	70	4.5	1	1	2	1	1	0	0	0	0	0	0	0	0	1	1	1	0	39	4	3266	21.8	2	1	0	0	0	1	0	1	0	0	10	7.27	1	2
0	1424	27.6222	168	64	68	120	65	5	1	2	1	0	1	0	0	0	0	0	0	0	0	1	1	1	0	40	3	3455	40.1	2	1	0	0	0	1	0	1	0	0	9	7.36	1	2
0	1425	27.1348	164	64	66	110	65		1	2	2	1	1	0	0	0	0	0	0	0	0	1	1	1	0	39	2	4335	98.4	1	1	0	0	1	1	0	1	0	0	10	7.18	1	2
0	1426	31.0828	178	64	65	110	60	4.9	1	1	2	1	1	0	0	0	0	0	0	0	0	1	1	1	0	38	2	2875	13.8	2	1	0	0	0	1	0	1	0	0	9		1	2
0	1427	30.9158	175	64	65	96	50	4.1	1	2	2	1	1	0	0	0	0	0	0	0	0	1	1	1	0	41	2	3920	69.9	1	1	0	0	0	1	0	1	0	0	10		1	2
0	1428	33.8782	170	64	64	100	50	4.1	1	2	1	0	5	0	0	0	0	0	0	0	0	1	1	1	0	39	0	4335	99.1	2	1	0	0	0	1	0	1	0	0	10	7.27	1	2
0	1429	30.7981	172	64	65	110	60	5.8	1	2	2	1	1	0	0	0	0	0	0	0	0	1	1	1	0	40	2	3145	15.9	1	1	0	0	0	1	0	1	0	0	10	7.23	1	2
0	1430	35.3402	152	64	62	100	58	5.1	1	1	4	2	1	0	0	0	0	0	0	0	0	2	1	1	0	38	0	2730	10.6	2	3	0	0	0	1	0	1	0	0	10		1	2
0	1431	33.232	174	64	65	121	80	6.3	1	2	3	2	1	0	0	0	0	0	0	0	0	1	1	1	0	41	3	4028	76.7	1	1	0	0	0	1	0	1	0	0	10		1	2
0	1432	36.731	164	64	71	85	45	5.1	1	2	3	1	1	0	0	0	0	0	0	0	0	1	1	1	0	40	3	3000	8.2	1	2	0	0	0	1	0	1	0	0	10		1	2
0	1433	29.8754	166	64		110	60	4		1	5	3	1	0	0	0	0	0	0	0	0	1	1	1	0	41	0	4040	69.2	2	1	0	0	0	1	0	1	0	0	10		1	2
0	1434	35.4524	172	64	64	120	70	3.9	1	2	5	2	1	0	0	0	0	0	0	0	0	1	1	1	0	39	6	4045	81.9	2	1	0	0	0	1	0	1	0	0	10		1	2
0	1435	32.731	173	64	66	126	75	3.9		1	1	0	1	0	1	0	0	0	0	0	0	1	1	1	0
0	1436	30.9733	182	64	64	110	70	3.9		2	2	1	1	0	0	0	0	0	0	0	0	1	1	2	0	40	0				1	0	0	0	1	0			0
0	1437	31.2416	173	64	64	104	60	4	1	2	2	1	1	0	0	0	0	0	0	0	0	1	1	1	0	40	6	4090	85.3	1	1	0	0	0	1	0	1	0	0	9	7.16	1	2
0	1438	37.013	171	64	64	120	70	4.3	1	2	3	1	1	0	0	0	0	1	0	0	0	1	2	2	0	40	4	3770	65.2	1	1	0	0	0	1	0	1	0	0	10		1	2
0	1439	33.0376	173	64	63	90	50	4.5	1	2	1	0	1	0	0	0	0	0	0	0	0	1	1	2	0	39	5	3145	32.6	1	1	0	0	0	1	0	1	0	0	10	7.27	1	2
0	1440	37.4949	164	64		112	70	4.9		1	1	0	1	0	0	0	0	0	0	0	0	1	1	1	0	41	3	3440	39.4	1	1	0	0	0	1	0	1	0	0	10		1	2
0	1441	24.5394	167	64	65	105	62	2.8		1	2	1	1	0	0	0	0	0	0	0	0	2	1	1	0
0	1442	30.872	180	64	68	125	70	3.5	1	2	1	0	1	0	0	0	0	0	0	0	0	1	1	1	0	39	5	3645	67.7	2	2	0	0	0	1	0	1	0	0	10	7.18	1	2
0	1443	28.1725	158	64	63	110	60	4.5	5	1	4	2	1	0	0	0	0	0	0	0	0	1	2	1	0
0	1444	30.9295	178	64	64	130	85	4.4	1	1	7	0	1	0	0	0	0	0	0	0	0	1	1	1	0							0	0	0	1	0			0
0	1445	34.1766	164	64	59	100	60				3	2		0	0	0	0	0	0	0	0	1	1	1	0
0	1446	31.6386	173	64	65	120	80	5.1	1	1	3	2	1	0	0	0	0	0	0	0	0	1	2	1	0	41	1	4000	64.1	2	1	0	0	0	1	0	1	0	0	10		1	2
0	1447		165	64						2	3	2	1	0	0	0	0	0	0	0	0	1	1	1	0
0	1448	33.4867	175	64	66	100	62	4.2	1	2	3	1	1	0	0	0	0	0	0	0	0	1	1	1	0	38	2	3240	38.6	2	1	0	0	0	1	0	1	0	0	10		1	2
0	1449	31.9617	177	64	70	120	75	6	1	2	3	1	1	0	0	0	0	0	0	0	0	1	2	2	0	40	2	4822	99.4	2	2	0	0	0	1	0	1	0	0	10		1	2
0	1450	23.8932	167	64	67	110	70		1	1	2	1	1	0	0	0	0	0	0	0	0	1	1	1	0	39	6	3790	62.6	2	1	0	0	0	1	0	1	0	0	10		1	2
0	1451	30.3107	170	64	64	97	55	5	1	2	1	0	1	0	0	0	0	0	0	0	0	1	1	1	0	40	1	3395	50.4	1	2	0	0	0	1	0	1	0	0	10	7.14	1	2
0	1452	27.8001	168	64	64	110	64	4.4	1	2	1	0	1	0	0	0	0	0	0	0	0	1	1	1	0	16	2	120		2	1	0	0	0	1	0	2	1	0	0		1	2
0	1453	38.0397	167	64	64	110	70	4.6		2	2	1	1	0	0	0	0	0	0	0	0	1	1	1	0
0	1454	35.4743	162	64	64	101	67	5.5	1	2	2	1	1	0	0	0	0	0	0	0	0	1	1	1	0	39	0	3375	51.2	1	3	0	0	0	1	0	1	0	0	10		1	2
0	1455	35.7919	175	65	65	120	68	6.3	1	2	2	1	1	0	0	0	0	0	0	0	0	1	1	1	0	41	4	3670	44.8	1	1	0	0	0	1	0	1	0	0	10		1	2
0	1456	37.9548	176	65	68	100	50	5	1	2	2	1	1	0	0	0	0	0	0	0	0	1	1	1	0	40	4	3794	53.2	2	1	0	0	0	1	0	1	0	0	10		1	2
0	1457	29.9083	165	65	67	128	62	4.5	1	1	3	1	1	0	0	0	0	0	0	0	0	1	1	1	0	40	0	2785	2.1	2	1	0	0	0	1	0	1	0	0	10		1	2
0	1458	35.1786	170	65	62	126	60	4.6	1	2	2	1	1	0	0	0	0	0	0	0	0	1	1	1	0	38	0	3240	57.1	1	1	0	0	0	1	0	1	0	0	10		1	2
0	1459	28.783	176	65	69	125	70	4.7	1	2	2	1	2	0	0	0	0	0	0	0	0	1	1	1	0	38	6	3555	56.4	2	1	0	0	0	1	0	1	0	0	10		1	2
0	1460	30.2368	165	65	64	120	74	6.5			3	1	1	0	0	0	0	0	0	0	0	1	1	1	0	40	5	3800	52	2	1	0	0	1	1	0	1	0	0	10		1	2
0	1461	33.859	170	65	65	120	65	5.4	1	2	2	1	1	0	0	0	0	0	0	0	0	2	1	1	0	40	3				1	0	0	0	1	0			0
0	1462	30.0014	161	65	64	100	60	4.5	1	2	2	1	1	0	0	0	0	0	0	0	0	1	1	1	0	37	4	2865	23.9	2	1	0	0	0	1	0	1	0	0	10		1	2
0	1463	30.4695	174	65	65	113	58	4.6	1	2	2	1	1	0	0	0	0	0	0	0	0	1	1	1	0	34	6	2910	80.5	2	1	0	0	0	1	0	1	0	0	10		1	2
0	1464	29.3032	164	65	65	120	65	6.2	1	2	1	0	1	0	0	0	0	0	0	0	0	1	1	1		39	4	2990	21.8	1	1	0	0	0	1	0	1	0	0	10		1	2
0	1465	35.4141	167	65		94	60	4.4	1	2	2	1	1	0	0	0	0	0	0	0	0	1	1	1	0	40	5	3845	69.9	1	1	0	0	0	1	0	1	0	0	10		1	2
0	1466	22.6804	158	65	68	112	68	4.6	1	1	1	0	1	0	0	0	0	0	0	0	0	1	1	1	0	40	4	3372	31.2	2	2	0	0	0	1	0	1	0	0	8	7.24	1	2
0	1467	26.1574	168	65	65	90	50	4	1	2	1	0	1	0	0	0	0	0	0	0	0	1	1	1	0	40	5	3300	34.1	1	1	0	0	0	1	0	1	0	0	10		1	2
0	1468	32.3313	166	65	67	120	75	5.4	1	2	3	1	1	0	0	0	0	0	0	0	0	1	2	1	0	39	3	3275	23.9	2	1	0	0	0	1	0	1	0	0	10		1	2
0	1469	35.0773	170	65	67	128	78	4.9	1	2	2	1	1	0	0	0	0	0	0	0	0	1	1	1	0	37	6	2770	14	2	2	0	0	0	1	0	1	0	0	10		1	2
0	1470	26.1793	165	65	70	115	73	4.1		1	1	0	1	1	0	0	0	0	0	0	0	1	1	1	0	39	5	3930	87.1	2	1	0	0	0	1	0	1	0	0	10		1	2
0	1471	34.768	176	65	56	100	68	4.5	1	2	4	2	1	0	0	0	0	0	0	0	0	1	1	1	0	40	2	4130	82.9	2	1	0	0	0	1	0	1	0	0		7.29	1	2
0	1472	37.5907	162	65	65	110	58	5.1	1	2	2	1	1	0	0	0	0	0	0	0	0	1	1	1	0	40	4	3330	16.4	2	1	0	0	0	1	0	1	0	0	10		1	2
0	1473	26.5462		65	67	138	62	4.7	1	1	2	1	1	1	0	0	0	0	0	0	0	1	1	1	0	42	0	3285	7.6	2	1	0	0	0	1	0	1	0	0	10		1	2
0	1474	25.9028	172	65	65	110	65	8.3	1	2	1	0	1	0	0	0	0	0	0	0	0	1	1	1	0	40	1	3520	62.6	1	1	0	0	0	1	0	1	0	0	10	7.2	1	2
0	1475	33.3908	178	65	65	122	82	4.7	1	2	2	1	1	0	0	0	0	0	0	0	0	1	1	1	0	40	6	3770	61.8	1	2	1	0	0	1	0	1	0	0	10	7.15	1	2
0	1476	33.2156	180	65	65	110	62	6	1	2	2	1	1	0	0	0	0	0	0	0	0	1	1	1	0	42	0	4302	88.5	1	2	0	0	0	1	0	1	0	0	9	7.19	1	2
0	1477		175	65	64	118	72	5.1	5	2	2	1	1	0	0	0	0	0	0	0	0	1	1	1	0	40	4	3500		2	1	0	0	0	1	0	1	0	0	10		1	2
0	1478	28.616	169	65	68	95	55	4.5	1	2	5	2	1	0	0	0	0	0	0	0	0	1	1	1	0	41	0	4240	91.3	1	1	0	0	0	1	0	1	0	0	10		1	2
0	1479	27.1403	174	65	68	130	50	4.4	1	2	1	0	1	0	0	0	0	0	0	0	0	1	2	1	0	40	6	3458	35.2	2	1	1	0	0	1	0	1	0	0	9	7.23	1	2
0	1480	32.564	170	65					1	2	3	1	1	0	0	0	0	0	0	0	0	1	1	1	0	39	6	3310	21.8	2	3	0	0	0	1	0	1	0	0	10		1	2
0	1481	22.0151	161	65	66	134	65	4.9	1	1	1	0	1	1	0	0	0	0	0	0	0	1	1	1	0	41	1	3320	31.6	1	1	0	0	0	1	0	1	0	0	10		1	2
0	1482	28.167	165	65	65	120	66	4.7	1	1	2	1	1	0	0	0	0	0	0	0	0	1	1	1	0	39	3	3455	52	1	1	0	0	0	1	0	1	0	0	10		1	2
0	1483	29.8179	166	65	65	114	65	4.7	1	1	3	1	1	0	0	0	0	0	0	0	0	1	1	1	0	39	3	3850	83.4	1	1	0	0	0	1	0	1	0	0	10		1	2
0	1484	31.2663	173	65	65	124	66	4.4	1	1	2	1	1	0	0	0	0	0	0	0	0	1	1	1	0	39	6	3910	83.2	1	1	0	0	0	1	0			0	10	7.21	1	2
0	1485	34.1383	176	65	67	120	65	4.5	1	2	1	0	1	0	0	0	0	0	0	0	0	1	1	1	0	41	0	3920	84.1	1	1	0	0	0	1	0	1	0	0	10	7.29	1	2
0	1486	30.7953	164	65	65	115	65	4.2	2	1	1	0	1	0	0	0	0	0	0	0	0	1	2	2	0	35	4	2060	16.4	1	1	0	0	0	1	0	1	0	0	10		1	2
0	1487	28.0219	168	65	68	110	70	3.8	1	1	2	1	1	0	0	0	0	0	0	0	0	1	1	1	0	37	0	3230	74.9	1	3	0	0	0	1	0	1	0	0	10			2
0	1488	30.5133	163	65	68	116	60	4.4	1	2	1	0	2	0	0	0	0	0	0	0	0	1	1	1	0	38	2	3225	52.8	2	1	0	0	0	1	0	1	0	0	10		1	2
0	1489	31.9535	180	65	65	110	58	3.8	1	2	2	1	1	0	0	0	0	0	0	0	0	1	2	1	0	38	0	3620	75.2	2	1	0	0	0	1	0	1	0	0	10		1	2
0	1490	30.5763	174	65	66	112	70	4.8		2	3	2	1	0	0	0	0	0	0	0	0	1	1	2	0
0	1491	35.8823	174	65	67	120	80	4.7	1	1	2	1	1	0	0	0	0	0	0	0	0	1	1	1	0	39	6	3320	22.4	2	1	0	0	0	1	0	1	0	0	10		1	2
0	1492	35.9535	169	65	69	118	64	4.4	1	2	3	1	3	0	0	0	0	0	0	0	0	1	1	1	0	39	1	3300	42.1	1	1	0	0	0	1	0	1	0	0	9	7.27	1	2
0	1493	35.5291	160	65	69	105	65	4	1	2	3	2	1	0	0	0	0	0	0	0	0	1	1	1	0	41	0	3790	61.8	1	1	0	0	0	1	0	1	0	0	9		1	2
0	1494	35.6085	175	65	65	110	70	4.8	1	2	3	2	1	0	0	0	0	0	0	0	0	1	1	1	0	41	1	3700	52	1	1	0	0	0	1	0	1	0	0	10		1	2
0	1495	30.6283	170	65	65	155	76	4.7	1	2	2	0	1	0	0	0	0	0	0	0	0	1	1	1	0	40	3	3540	60.6	1	1	0	0	0	1	0	1	0	0	10		1	2
0	1496	30.694	167	65	65	100	50	4.8	1	2	1	0	1	0	0	0	0	0	0	0	0	1	1	1	0	40	3	3510	57.5	1	1	0	0	0	1	0	1	0	0	10	7.14	1	2
0	1497	27.2444	178	65	65	128	66	4.3	1	2	1	0	1	0	0	0	0	0	0	0	0	2	2	1	0	34	5	2405	61.8	1	1	0	0	0	1	0	1	0	0	10	7.34	1	2
0	1498	28.3504	180	65		110	60	4.8	1	1	6	2	1	0	0	0	0	0	0	0	0	1	1	1	0	40	2	2920	6.3	1	1	0	0	0	1	0	1	0	0	10	7.3	1	2
0	1499	34.2204	165	65	66	119	79	4.4	1	1	3	1	1	0	0	0	0	0	0	0	0	1	1	1	0	38	6	3700	68.8	2	3	0	0	0	1	0	1	0	0	10		1	2
0	1500	30.7625	170	65		107	68	4.7		2	2	1	1	0	0	0	0	0	0	0	0	1	1	1	0	42	0	3395	20.1	1	2	0	0	0	1	0	1	0	0	8		1	2
0	1501	32.7584	175	65	65	110	70	5	1	2	2	0	1	0	0	0	0	0	0	0	0	1	1	1	0	41	3	4065	88.7	1	2	1	0	0	1	0	1	0	0	10	7.06	1	2
0	1502	33.4839	168	65	65	120	70	4.7	1	2	2	1	5	0	0	0	0	0	0	0	0	1	1	1	0	39	2	3685	73.9	1	1	0	0	0	1	0	1	0	0	10		1	2
0	1503	37.8152	167	65	68	115	75	4.5		2	1	0	1	0	0	0	0	0	0	0	0	1	1	1	0	41	2	2450	0.3	2	1	1	0	0	1	0	1	0	0	8	7.07	1	2
0	1504	33.6893	163	65	69	108	64	4.3	3	2	1	0	1	0	0	0	0	0	0	0	0	2	1	1	0	23	3	655		2	1	0	0	0	1	0	2	2	0	4		1	2
0	1505	27.8275	175	65	65	110	70	4.8	1	2	1	0	1	0	0	0	0	0	0	0	0	1	1	1	0	39	2	3445	68.4	1	2	0	0	0	1	0	1	0	0	9	7.28	1	2
0	1506	29.8617	182	65	67	100	60	4.6	1	2	1	0	1	0	0	0	0	0	0	0	0	1	1	1	0	39	4	3435	50.8	2	2	1	1	0	1	0	1	0	0	10	7.32	1	2
0	1507	37.0842	171	65	64	110	70	5.4	1	2	1	0	1	0	0	0	0	0	0	0	0	1	1	1	0	39	3	3675	83.9	1	1	0	0	0	1	0	1	0	0	10	7.19	1	2
0	1508	35.1622	170	65	65	118	52	4.4	1	2	2	1	1	0	0	0	0	0	0	0	0	1	1	1	0	40	3	4210	86	2	1	0	0	0	1	0	1	0	0	10		1	2
0	1509	26.5599	172	65	65	106	71	4.2	1	1	1	0	1	0	0	0	0	0	0	0	0	1	1	1	0	38	6	3930	92.9	2	1	0	0	0	1	0	1	0	0	10		1	2
0	1510	36.4025	172	65	64	130	60	5.4	1	2	5	1	1	0	0	0	0	0	0	0	0	1	1	1	0	39	3	4160	91	2	1	0	0	0	1	0	1	0	0	10			2
0	1511	36.3231	161	65	72	110	65			1	3	1	1	0	0	0	0	0	0	0	0	1	1	1	0	41	0	3890	70.5	1	1	0	0	0	1	0	1	0	0	10	7.14	1	2
0	1512	36.1095	177	65	65	120	75	4.4			3	1	1	0	0	0	0	0	0	0	0	1	1	1	0	38	5	2475	1.3	2	1	0	0	0	1	0	1	0	0	10	7.15	1	2
0	1513	33.8097	173	65	68	115	70	5.5	1	2	1	0	1	0	0	0	0	0	0	0	0	1	1	1	0	39	2				1	0	0	0	1	0			0
0	1514	27.2635	163	65	65	120	75	4.4	1	1	4	1	1	0	0	0	0	0	0	0	0	2	2	1	0			3500		2	1	0	0	0	1	0	1	0	0			1	2
0	1515	31.6359	175	65	65	101	59	5.5	1	1	1	0	1	0	0	0	0	0	0	0	0	1	1	1	0	39	0	3655	86.9	1	1	0	0	0	1	0	1	0	0	10		1	2
0	1516	27.3758	166	65	66	100	60	4.5	1	2	3	0	1	0	0	0	0	0	0	0	0	1	1	1	0	42	0	3465	36.3	1	1	0	0	0	1	0	1	0	0	10		1	2
0	1517	27.384	177	65	65	105	64	4.1	1	2	2	1	1	0	0	0	0	0	0	0	0	1	1	1	0	41	5	4580	93.2	2	1	0	0	0	1	0	1	0	0	10		1	2
0	1518	28.1068	178	65	63	102	72	3.5	1	2	2	1	1	0	0	0	0	0	0	0	0	1	1	1		40	1	3470	42.9	1	1	0	0	0	1	0	1	0	0	10	7.25	1	2
0	1519	25.1335	165	65	62	112	48	5	1	1	2	0	2	0	0	0	0	0	0	0	0	1	1	1	0	38	1	3305	62.6	2	1	0	0	0	1	0	1	0	0	10		1	2
0	1520	26.7844	170	65	67	120	70	4	1	1	1	0	1	0	0	0	0	0	0	0	0	1	1	1	0	39	1			1	1	0	0	0	1	0	1	0	0	10		1	2
0	1521	27.5373	163	65	64	124	82	4.6	1	2	5	1	1	0	0	0	0	0	0	0	0	2	1	2	0	39	1	3315	30.9	2	1	0	0	0	1	0	1	0	0	10	7.28	1	2
0	1522	27.6441	164	65	66	145	72	4.3	1	2	1	0	1	0	0	0	0	0	0	0	0	1	1	1	0
0	1523	29.3114	162	65	65	120	78	5.1		2	1	0	1	0	0	0	0	0	0	0	0	1	1	1	0	40	4	3040	15.6	1	1	0	0	0	1	0	1	0	0	10		1	2
0	1524	30.3628	165	65	66	129	85	4.8		2	1	0	1	0	0	0	0	0	0	0	0	1	2	1	0	38	5	2890	26.1	1	2	0	0	0	1	0	1	0	0	10		1	2
0	1525	33.3936	173	65	67	111	72	4.6	1	2	1	0	1	0	0	0	0	0	0	0	0	1	1	2	0	40	6	3800	77.6	1	1	0	0	0	1	0	1	0	0	10		1	2
0	1526	26.6831	158	65	65	100	60	5.3		1	1	0	1	0	0	0	0	0	0	0	0	1	1	1	0
0	1527	27.2115	168	65	62	120	64	4.6	1	1	3	2	1	0	0	0	0	0	0	0	0	1	1	1	0	41	4	3300	9.5	2	1	0	0	0	1	0	1	0	0	10		1	2
0	1528	34.6092	170	65	66	118	70	5.5		2	1	0	5	0	0	0	0	0	0	0	0	1	1	1	0	41	1	3540	39.4	2	1	0	0	0	1	0	1	0	0	10		1	2
0	1529	33.1417	168	65	65	116	74	5.4	1	1	4	3	1	0	0	0	0	0	0	0	0	2	1	1	0
0	1530	30.1985	178	65	64	100	58	4.3	1	2	2	1	1	0	0	0	0	0	0	0	0	1	1	1	0	40	2	3570	36.7	2	1	0	0	0	1	0	1	0	0	10		1	2
0	1531	24.5503	175	65	66	108	58	4.2	1	2	1	0	1	0	0	0	0	0	0	0	0	1	1	1	0	37	6	3860	95.9	2	1	0	0	0	1	0	1	0	0	10		1	2
0	1532		168	65	65	97	65	4.5	1	1	1	0	1	1	0	0	0	0	0	0	0	1	1	1	0	39	2	3210		2	1	0	0	0	1	0	1	0	0	10		1	2
0	1533	28.1971	171	65	67	130	60	4.6	1	2	3	2	1	0	0	0	0	0	0	0	0	1	1	1	0	39	5			1	1	0	0	0	1	0	1	0	0	10		1	2
0	1534	34.924	167	65	65	108	56	9.2	1	1	2	1	1	0	0	0	0	0	0	0	0	2	1	1	0	41	1	3745	56.4	1	1	0	0	1	1	0	1	0	0	10		1	2
0	1535	26.319	158	65	66	110	60	4.7	1	1	2	1	1	0	0	0	0	0	0	0	0	1	1	1	0	41	4				1	0	0	0	1	0			0
0	1536	35.1786	167	65		120	55	4.7	1	2	4	2	1	0	0	0	0	0	0	0	0	1	1	1	0	39	1	2870	11.7	1	3	0	0	0	1	0	1	0	0	10		1	2
0	1537	37.8015	164	65	69	119	75	3.7	10	2	1	0	1	0	0	0	0	0	0	0	0	1	1	1	0	39	1	4038	94.6	2	3	0	0	0	1	0	1	0	0	10		1	2
0	1538	34.3792	177	65	66	116	75	4.2	1	2	2	1	1	0	0	0	0	0	0	0	0	1	1	1	0	40	2				1	0	0	0	1	0			0
0	1539	30.5654	175	65	70	120	60	4.2		2	2	1	1	0	0	0	0	0	0	0	0	1	1	1	0	40	0	3580	55.2	1	2	1	1	0	1	0	1	0	0	10		1	2
0	1540		168	65	70	110	50	4.6		2	2	1	1	0	0	0	0	0	0	0	0	1	1	1	0	39	5	4895	99.8	2	1	0	0	0	1	0	1	0	0	10	7.22	1	2
0	1541	34.8145	184	65	65	110	62	4.1	1	2	3	1	1	0	0	0	0	0	0	0	0	1	1	1	0	37	1	2520	17.1	1	1	0	0	0	1	0	1	0	0	10	7.26	1	2
0	1542	30.1711	176	65	69	120	70	3.9	1	2	3	1	1	0	0	0	0	0	0	0	0	1	1	1	0	38	5	3180	38.6	1	1	0	0	0	1	0	1	0	0	10		1	2
0	1543	27.5044	171	65	64	100	65	5	1	1	2	1	1	0	0	0	0	0	0	0	0	1	1	1	0	40	3	3800	55.6	2	1	0	0	0	1	0	1	0	0	10		1	2
0	1544	34.3326	171	65	67	104	65	3.9		2	1	0	1	0	0	0	0	0	0	0	0	1	1	1	0	41	2	3990	85.8	1	1	0	0	0	1	0	1	0	0	10		1	2
0	1545	24.4079	166	65	63	106	56	4.3	1	1	1	0	1	0	0	0	0	0	0	0	0	1	1	1	0	36	5	2845	49.6	2	1	0	0	0	1	0	1	0	0	9		1	2
0	1546	36.9336	174	65	64	140	100	4.5	1	2	1	0	1	0	0	0	0	0	0	0	0	1	1	1	0	39	6	3255	30.2	2	2	1	0	0	1	0	1	0	0	10	7.26	1	2
0	1547	35.9671	177	65	65	112	68	3.7	1	2	1	0	1	0	0	0	0	0	0	0	0	1	1	1	0	38	5	3150	50	1	1	0	0	0	1	0	1	0	0	10		1	2
0	1548	28.3203	182	65	68	130	78	4.8	1	1	3	2	1	0	0	0	0	0	0	0	0	1	1	1	0	40	3	3545	46.4	1	2	0	0	0	1	0	1	0	0	10	7.49	1	2
0	1549	36.5832	172	65	65	90	65	4.8	1	2	7	2	1	0	0	0	0	0	0	0	0	1	1	1	0	40	4	3480	26.1	2	1	0	0	0	1	0	1	0	0	10		1	2
0	1550		176	65	62	120	78	4.6	1	1	4	1	1	0	0	0	0	0	0	0	0	1	1	1	0	40	2	3385		2	1	0	0	0	1	0	1	0	0	10		1	2
0	1551	34.1821	175	65	65	100	70	4.8	1	1	6	1	1	0	0	0	0	0	0	0	0	2	1	1	0	40	6	3780	48	2	1	0	0	0	1	0	1	0	0	10		1	2
0	1552	30.4997	163	65	65	109	62	3.5		1	1	0	5	0	0	0	0	0	0	0	0	1	1	1	0	39	5	3510	55.6	2	1	0	1	0	1	0	1	0	0	9		1	2
0	1553	30.5873	167	65						1	3	1	1	0	0	0	0	0	0	0	0	1	1	1	0	38	5	2815	13.4	1	1	0	0	0	1	0	1	0	0	10		1	2
0	1554	28.95	172	65	67	136	74	4.6	1	1	1	0	2	0	0	0	0	0	0	0	0	1	1	1	0	36	5	3105	80.8	1	1	1	0	0	1	0	1	0	0	10	7.21	1	2
0	1555	30.6968	173	65	68	106	66		1	2	2	1	1	0	0	0	0	0	0	0	0	1	1	1	0	40	4	3790	52.8	2	1	0	0	0	1	0	1	0	0	10		1	2
0	1556		167	65	65	100	60		1	1	1	0	1	0	0	0	0	0	0	0	0	1	1	1	0	40	0	4115	92.8	2	1	0	0	0	1	0	1	0	0	10		1	2
0	1557	34.872	160	65	65	120	75	4.5	1	1	3	2	1	0	0	0	0	0	0	0	0	1	1	1	0
0	1558	25.8782	174	65	67	99	63	5		1	2	1	1	1	0	0	0	0	0	0	0	2	2	1	0	39	1	3890	87.7	1	1	0	0	0	1	0	1	0	0	10		1	2
0	1559	29.9576	168	65	67	120	77	4.7		2	1	0	1	0	0	0	0	0	0	0	0	1	1	1	0	40	3	3810	82.4	1	1	0	0	0	1	0	1	0	0	10		1	2
0	1560	31.2498	170	65	65	100	60	6.6	1	2	1	0	1	0	0	0	0	0	0	0	0	1	1	1		38	0	3725	91.3	2	1	0	0	0	1	0	1	0	0	9		1	2
0	1561	27.0746	176	65	67	130	65		1	1	3	1	1	0	0	0	0	0	0	0	0	2	2	2	0
0	1562	30.5298	165	65	65	130	70	3.8	1	1	4	2	1	0	0	0	0	0	0	0	0	1	1	1	0	39	6	3180	22.4	1	1	0	0	0	1	0	1	0	0	10		1	2
0	1563	32.4381	170	65	65	110	70	4.5	1	2	1	0	1	0	0	0	0	0	0	0	0	1	1	2	0	40	2	4005	92.9	1	1	0	0	0	1	0	1	0	0	10	7.23	1	2
0	1564	30.1985	156	65	65	118	70	4.4	1	2	1	0	1	0	0	0	0	0	0	0	0	1	1	1	0	40	3	2925	10.6	1	1	0	0	0	1	0	1	0	0	10	7.23	1	2
0	1565	31.3128	158	65	60	130	72	4.6	5	1	2	1	1	0	0	0	0	0	0	0	0	1	2	1	0	37	4	2725	15.6	2	1	0	0	0	1	0	1	0	0	10		1	2
0	1566	32.5996	165	65	65	100	62	4.2	1	2	2	1	1	0	0	0	0	0	0	0	0	1	1	1	0	40	2			2	1	0	0	0	1	0	1	0	0	10		1	2
0	1567	30.6338	179	65	65	104	71	4.1		2	1	0	1	0	0	0	0	0	0	0	0	1	2	2	0
0	1568	27.2361	173	65	65	97	59	4.4		1	6	1	1	0	0	0	0	0	0	0	0	1	1	1	0	39	1	3420	53.2	1	1	0	0	0	1	0	1	0	0	10		1	2
0	1569	34.7762	166	65	67	110	70	4.9	5	1	3	2	1	0	0	0	0	0	0	0	0	1	1	1	0	40	0	3360	34.8	1	1	0	0	0	1	0	1	0	0	9		1	2
0	1570	30.3135	183	65	64	115	64		1	1	3	2	1	0	0	0	0	0	0	0	0	1	1	1	0	40	5	3440	22.1	2	1	0	0	0	1	0	1	0	0	10
0	1571	28.8925	180	65	65	145	75	4.4	1	2	1	0	1	0	0	0	1	0	0	0	0	1	1	1	0	39	6	3760	84.9	1	1	0	0	0	1	0	1	0	0	9	7.19	1	2
0	1572	26.5243	169	65	67	147	87	4.5	1	2	1	0	1	0	0	0	0	0	0	0	0	1	1	1	0	38	4	3020	40.1	1	1	0	0	0	1	0	1	0	0	10		1	2
0	1573	35.6468	172	65	67	100	66	5.2	1	2	2	1	1	0	0	0	0	0	0	0	0	1	1	1	0	39	1	3760	69.9	2	1	0	0	0	1	0	1	0	0	10	7.38	1	2
0	1574	38.3956	178	65	66	125	68	4.5	1	2	2	1	1	0	0	0	0	0	0	0	0	1	1	1	0	41	3	3645	30.5	2	2	0	0	0	1	0	1	0	0	8		1	2
0	1575	31.0801	172	65	70	139	80	4		2	3	2	1	0	0	0	0	0	0	0	0	1	1	1	0	40	3	3815	56.8	2	1	0	0	0	1	0	1	0	0	9		1	2
0	1576		156	65	71	111	68	4.4	5	2	1	0	5	0	0	0	0	0	0	0	0	1	1	1	0	37	4	3040	61.4	1	1	0	0	0	1	0	1	0	0	10		1	2
0	1577	30.5791	167	65	65	110	70	5.2	1	1	2	1	1	0	0	0	0	0	0	0	0	1	1	1	0	41	1	3360	23	1	2	0	0	0	1	0	1	0	0	10		1	2
0	1578	30.8638	184	65	69	110	70	5	1	2	2	1	1	0	0	0	0	0	0	0	0	1	1	1	0
0	1579	33.7687	176	65	66	110	60	3.7	1	1	3	1	1	1	0	0	0	0	0	0	0	1	1	1	0	39	6	4190	89.4	2	1	0	0	0	1	0	1	0	0	10		1	2
0	1580		170	65	66	105	48	5.3	1	1	4	1	1	0	0	0	0	0	0	0	0	1	1	1	0	39	0	3360	36.7	2	1	0	0	0	1	0	1	0	0	10		1	2
0	1581	40.679	178	65	65	125	65		1	2	3	1	1	0	0	0	0	0	0	0	0	1	1	1	0	39	6	3770	73.6		1	0	0	0	1	0	1	0	0	10		1	2
0	1582	30.694	176	65	68	125	68	5.3	1	2	3	1	1	0	0	0	0	0	0	0	0	1	1	1	0	40	6	2600	0.7	1	1	0	0	0	1	0	1	0	0	10	7.21	1	2
0	1583	36.8323	166	65	65	120	70	5.3	1	2	3	1	3	0	0	0	0	0	0	0	0	1	1	1	0
0	1584	27.729	169	65	65	123	61	4.7	1	1	1	0	1	1	0	0	0	0	0	0	0	1	1	1	0	40	1	3320	42.9	1	1	0	0	0	1	0	1	0	0	10	7.24	1	2
0	1585	31.6194	170	65	64	110	60	4.9	1		2	0	1	0	0	0	0	0	0	0	0	1	1	1	0	38	5	3355	69.2	1	2	1	0	0	1	0	1	0	0	10		1	2
0	1586	28.3149	160	65	67	111	68	4	4	1	2	1	1	0	0	0	0	0	0	0	0	2	1	1	0	41	1	3175	12.1	1	1	0	0	0	1	0	1	0	0	10	7.12	1	2
0	1587	34.0643	172	65	65	120	70	3.2	1	2	3	1	1	0	0	0	0	0	0	0	0	1	1	1	0	40	0	3655	48.4	2	1	0	0	0	1	0	1	0	0	10		1	2
0	1588	24.8049	174	65	65	108	68	4.9	1	1	3	1	1	0	0	0	0	0	0	0	0	1	1	1	0	41	0	3775	46	2	1	0	0	0	1	0	1	0	0	10		1	2
0	1589	25.9713	173	65	65	117	73	4		2	1	0	1	0	0	0	0	0	0	0	0	1	1	2	0	41	0	4230	95.9	1	1	0	0	0	1	0	1	0	0	10		1	2
0	1590	25.4757	163	65	66	108	55	5			3	1	1	1	0	0	0	0	0	0	0	1	1	1	0	40	5	3450	34.1	1	1	0	0	0	1	0	1	0	0	10		1	2
0	1591	37.963	173	65	64	110	70	5.4	1	2	6	2	1	0	0	0	0	0	0	0	0	1	1	1	0	40	5	3590	46.8	1	1	0	0	0	1	0	1	0	0	10		1	2
0	1592	29.2293	168	65	65	100	70		1	1	1	0	1	0	0	0	0	0	0	0	0	1	1	1	0	39	6	3405	55.6	1	3	0	0	0	1	0	1	0	0	10		1	2
0	1593	25.8672	166	65	64	118	64	4.6	1	2	1	0	1	0	0	0	0	0	0	0	0	1	1	1	0	40	5	3650	54.4	2	1	0	0	0	1	0	1	0	0	10	7.32
0	1594	33.9357	168	65	68	124	76			2	3	1	1	0	0	0	0	0	0	0	0	1	1	1	0	38	2	3365	62.6	1	2	0	0	0	1	0	1	0	0	10		1	2
0	1595	33.9795	170	65	65	115	65	4.4	1	1	2	1	1	0	0	0	0	0	0	0	0	1	1	1	0	40	5	4205	83.2	2	1	0	0	0	1	0	1	0	0	10		1	2
0	1596	24.6051	176	65	65	110	65	4.3	1	1	1	0	1	0	0	0	0	0	0	0	0	1	1	1	0	40	2	3720	66.3	2	1	0	0	0	1	0	1	0	0	9		1	2
0	1597	27.0856	168	65	71	110	60	4.8	1	1	3	1	1	0	0	0	0	0	0	0	0	1	1	1	0	40	2	4554	97.3	2	3	0	0	1	1	0	1	0	0	9	7.29	1	2
0	1598	35.2936	180	65	67	100	66	4.9	1	1	2	1	1	0	0	0	0	0	0	0	0	1	1	1	0	40	5	3885	59.5	2	1	0	0	0	1	0	1	0	0	10	7.16	1	2
0	1599	30.5216	168	65	72	110	55	4.6	1	2	4	2	1	0	0	0	0	0	0	0	0	1	1	1	0	39	0	3425	56	1	1	0	0	0	1	0	1	0	0			1	2
0	1600	33.3607	171	65	70						3	1	1	0	0	0	0	0	0	0	0	1	1	1	0	40	5	3835	54.8	2	1	0	0	0	1	0	1	0	0	10		1	2
0	1601	33.588	165	65	65	100	62	5.3	1	2	3	1	1	0	0	0	0	0	0	0	0	1	1	1	0	38	1	3170	35.6	2	2	0	0	0	1	0	1	0	0	10		1	2
0	1602	27.9699	179	65	65	110	70	5	1	2	1	0	1	0	0	0	0	0	0	0	0	1	1	1	0	41	2	3780	59.5	2	1	0	0	0	1	0	1	0	0	10	7.08	1	2
0	1603	39.1102	170	65	65	120	70	5.3	1	1	3	0	1	0	0	0	0	0	0	0	0	1	1	2	0	41	2	2980	5.6	2	1	0	0	0	1	0	1	0	0	9		1	2
0	1604	26.935	172	65	65	118	58	4.6		1	2	1	1	1	0	0	0	0	0	0	0	1	1	1	0	41	1	3950	59.9	2	2	0	0	0	1	0	1	0	0	8		1	2
0	1605	35.2197	176	65	65	100	60	4.9		2	2	1	1	0	0	0	0	0	0	0	0	1	1	1	0	39	5	3978	87.9	1	1	0	0	0	1	0	1	0	0	10		1	2
0	1606	39.7892	170	65	65	120	75	4.9			9	2		0	0	0	0	0	0	0	0	1	1	1	0
0	1607	24.1396	160	65	69	116	56	4.6	7	1	3	2	1	1	0	0	0	0	0	0	0	1	1	1	0	40	4	3660	40.9	2	1	0	0	0	1	0	1	0	0	10		1	2
0	1608	30.7789	173	65		99	65	4.6		1	1	0	1	0	0	0	0	0	0	0	0	1	1	2	0	40	1	3665	75.2	1	1	0	0	0	1	0	1	0	0	10		1	2
0	1609	27.2389	174	65	65	110	60	5.8	1	2	1	0	1	0	0	0	0	0	0	0	0	1	1	1	0	41	1	3866	79.4	1	1	0	0	0	1	0	1	0	0	10		1	2
0	1610	33.5441	155	65	66	110	60	4.4	1	1	2	1	1	0	0	0	0	0	0	0	0	1	1	1	0	38	2	2860	21.2	1	1	0	0	0	1	0	1	0	0	10	7.32	1	2
0	1611	33.7714	174	65	66	110	55	5.5	1	2	4	2	1	0	0	0	0	0	0	0	0	1	1	1	0	38	2	4340	98.4	2	1	0	0	0	1	0	1	0	0	10		1	2
0	1612	32.4901	159	65	66	100	60	4.2	2	2	2	1	1	0	0	0	0	0	0	0	0	1	1	1	0	39	5	3215	17.1	2	2	0	0	0	1	0	1	0	0	10		1	2
0	1613	33.399	165	65	66	132	82	5.8	1	1	1	0	5	0	0	0	0	0	0	0	0	2	1	1	0	39	4	3420	49.2	2	1	0	0	0	1	0	1	0	0	10		1	2
0	1614	37.4045	172	65	70	116	76	6.7	1	2	2	1	1	0	0	0	0	0	0	0	0	1	1	1	0	39	2				1	0	0	0	1	0			0
0	1615	29.9439	170	65	65	130	68	4.2	1	2	2	0	1	0	0	0	0	0	0	0	0	1	1	1	0	41	2	3185	12.9	2	1	0	0	0	1	0	1	0	0			1	2
0	1616	22.8337	180	65	69	110	70	4.5	1	2	1	0	1	0	0	0	0	0	0	0	0	1	1	1	0	40	0	3635	74.5	1	1	0	0	0	1	0	1	0	0	10		1	2
0	1617	30.3272	166	65	68	105	60	5.9	1	2	2	1	1	0	0	1	0	0	0	0	0	1	1	1	0	38	5	3855	89.3	1	2	0	0	1	1	0	1	0	0	10		1	2
0	1618	36.7693	176	65	68	140	70	4.3		2	2	1	1	0	0	0	0	0	0	0	0	1	1	1	0	40	0	4000	77.3	2	2	0	0	0	1	0	1	0	0	10	7.13	1	2
0	1619	25.7413	168	65	65	110	65	4.6	1	1	3	2	1	0	0	0	0	0	0	0	0	1	1	1	0	39	4	3010	14.7	1	1	0	0	0	1	0	1	0	0	10	7.33	1	2
0	1620	31.7344	165	65	69	130	60	4.5	1	2	1	0	1	0	0	0	0	0	0	0	0	1	1	1	0	41	5	3620	53.2	1	2	0	0	0	1	0	1	0	0	10	7.27	1	2
0	1621	26.2286	164	65	66	110	60	4.2		2	1	0	1	0	0	0	0	0	0	0	0	1	1	1	0	41	3	2910	6.4	1	1	0	0	0	1	0	1	0	0	10	7.17	1	2
0	1622	30.5051	182	65	64	112	70	4.8	1	2	2	1	1	0	0	0	0	0	0	0	0	1	1	1	0	41	1	3520	23.6	2	1	0	0	0	1	0	1	0	0	10		1	2
0	1623	34.3025	162	65	66	110	60	5.4	4	1	3	2	1	0	0	0	0	0	0	0	0	1	1	1	0	38	6	3420	44.4	2	1	0	0	1	1	0	1	0	0	10	7.21	1	2
0	1624	30.1821	167	65	68	120	70	4.3		2	3	2	1	0	0	0	0	0	0	0	0	1	1	1		41	2	3980	60.6	2	1	0	0	0	1	0	1	0	0	10		1	2
0	1625	40.5503	178	65	65	98	60	4.8			2	1	1	0	0	0	0	0	0	0	0	1	1	1	0	40	6	3402	28.4	1	1	0	0	0	1	0	1	0	0	10		1	2
0	1626	21.232	171	65	63	90	60	5.5	1	1	1	0	1	0	0	0	0	0	0	0	0	1	1	1	0	40	2	3720	77.6	1	1	0	0	0	1	0	1	0	0	10	7.11	1	2
0	1627		144	65					7	1			1	0	0	0	0	0	0	0	0	1	1	1	0	38	0	2650		2	2	0	0	0	1	0	1	0	0	10		1	2
0	1628		173	65					1	2	1	0	1	0	0	0	0	0	0	1	0	1	1	1	0
0	1629	36.7365	172	65	66	115	70		1	1	4	3	1	0	0	0	0	0	0	0	0	1	1	1	0	41	0				1	0	0	0	1	0			0
0	1630	35.206	170	65	67	110	65		1	1	3	2	1	1	0	0	0	0	0	0	0	1	2	1	0	39	3	2730	5.1	1	1	0	0	0	1	0	1	0	0	10			2
0	1631		166	65	65						3	1	1	0	0	0	0	0	0	0	0	1	1	1	0	38	5	3610	75.2	1	1	0	0	0	1	0	1	0	0	10	7.27	1	2
0	1632	26.1629	175	65	65	105	61	4.8	1	2	1	0	1	0	0	0	0	0	0	0	0	1	1	1	0	40	3	4045	87.3	2	1	0	0	0	1	0	1	0	0	10		1	2
0	1633	31.7864	168	65	66	120	70	4.8	1	2	1	0	1	0	0	0	0	0	0	0	0	1	1	1	0	38	6	3525	80.5	1	1	0	0	0	1	0	1	0	0	10		1	2
0	1634	30.2231	165	65	65	120	58	4.7	1	2	1	0	1	0	0	0	0	0	0	0	0	1	1	1	0	32	4	1800	46.8	2	1	0	0	0	1	0	1	0	0	9	7.16	1	2
0	1635	29.1691	165	65	67	112	68	4.4	1	1	2	1	1	0	0	0	0	0	0	0	0	2	1	2	0	38	4	3200	30.5	2	2	1	0	0	1	0	1	0	0	10	7.3	1	2
0	1636	28.0602	168	65	65	110	62	4.3		1	2	1	1	0	0	0	0	0	0	0	0	1	1	1	0	41	1	4360	87.9	2	1	0	0	0	1	0	1	0	0	10		1	2
0	1637	32.0027	180	65	65	133	70	5.1	1	1	1	0	4	0	0	0	0	0	0	0	0	1	1	1	0			4420		2	1	0	0	0	1	0	1	0	0	9		1	2
0	1638	23.6331	161	65	61	109	62	4.9	1		1	0	1	1	0	0	0	0	0	0	0	1	1	1	0	30	6	1730	80.2	2	1	0	0	0	1	0	1	0	0	8	7.32	2	2
0	1639	31.2663	170	65	65	122	80	4.4	1	1	1	0	1	0	1	0	0	0	0	0	0	1	2	1	0
0	1640		174	65	66	136	78	5.1	4	2	2	1	1	0	0	0	0	0	0	0	0	1	1	1	0	41	2	4250		1	1	1	0	0	1	0	1	0	0	10	7.32	1	2
0	1641	32.5339	163	65	67	130	63	4.6	1	1	2	1	1	1	0	0	0	0	0	0	0	1	1	1	0
0	1642	39.3593	173	65	66	106	64	4.6	1	1	2	1	1	0	0	0	0	0	0	0	0	1	1	1	0	41	4	3515	31.6	1	1	0	0	0	1	0	1	0	0	10		1
0	1643	32.6872	173	66						1	2	0	5	1	0	0	0	0	0	0	0	1	1	1	0	38	0	2600	16.6	1	2	0	1	0	1	0	1	0	0	10		1	2
0	1644		168	66	68	145	75	4.9	1	2	1	0	5	0	0	0	0	0	0	1	0	1	1	1		39	2				2	0	1	0	1	0			0
0	1645	34.8145	170	66	69	94	64	4.8		1	1	0	1	0	0	0	0	0	0	0	0	1	1	1	0	40	5	3245	29.1	1	1	0	0	0	1	0	1	0	0	10		1	2
0	1646	33.9932	169	66	66	105	70	4.4	1	2	2	1	1	0	0	0	0	0	0	0	0	1	1	1	0	41	0	3680	37.5	2	1	0	0	0	1	0	1	0	0	10		1	2
0	1647	28.6598	170	66	65	129	75	5.3	1	2	2	0	1	0	0	0	0	0	0	0	0	1	1	1	0	39	4	3580	64.1	2	1	0	0	0	1	0	1	0	0	10		1	2
0	1648	27.8494	165	66	66	112	73	5.5	1	2	2	1	1	0	0	0	0	0	0	0	0	1	1	1	0	39	6	3490	48.8	1	1	0	0	0	1	0	1	0	0	10		1	2
0	1649	25.4018	170	66	66	110	60		1	1	1	0	1	0	0	0	0	0	0	0	0	1	1	1	0
0	1650	26.7817	171	66	67	117	78	4.1	1	2	1	0	1	0	0	0	0	0	0	0	0	1	1	1	0	38	5	2795	12.9	2	2	1	0	0	1	0	1	0	0	10		1	2
0	1651	33.0897	178	66	67	127	75	5.1	1	2	5	2	1	0	0	0	0	0	0	0	0	1	1	1		40	4	4196	91.9	1	1	0	0	0	2	0	1	0	0	9	7.23	1	2
0	1652	27.7235	178	66	68	120	62	6.8	1	1	1	0	1	0	0	0	0	0	0	0	0	1	1	1	0	39	2	3020	28.1	1	1	0	0	0	1	0	1	0	0		7.28	1	2
0	1653	27.0171	177	66	68	105	55	6.4			2	1	1	0	0	1	0	0	0	0	0	1	1	1	0	36	1	3750	97.1	2	3	0	0	0	1	0	1	0	0	8	7.24	1	2
0	1654	25.5277	180	66	66	102	64	4.9	1	2	2	0	1	0	0	0	0	0	0	0	0	1	1	1	0	40	2	3440	40.5	2	1	0	0	0	1	0	1	0	0	10		1	2
0	1655	32.1506	177	66	66	104	62	5	1	1	1	0	1	0	0	0	0	0	0	0	0	1	1	1	0	42	1	4230	83.9	2	2	0	0	0	1	0	1	0	0	10		1	2
0	1656	26.7379	178	66	68	102	60	4.4	1	1	2	1	1	0	0	0	0	0	0	0	0	1	1	1	0	39	2	4220	93.7	2	1	0	0	0	1	0	1	0	0	10		1	2
0	1657	34.4613	168	66	68	118	62	4.2	1	2	2	1	1	0	0	0	0	0	0	0	0	1	2	1	0	39	0	3264	41.3	1	1	0	0	0	1	0	1	0	0	10		1	2
0	1658	32.6188	169	66	66	118	68	4.6	1	2	5	2	1	0	0	0	0	0	0	0	0	1	1	1	0	41	2	4310	84.4	2	1	0	0	0	1	0	1	0	0	10		1	2
0	1659	39.1431	171	66	66	110	60	4.8	1	2	3	2	1	0	0	0	0	0	0	0	0	1	1	2	0	38	6	3300	46.8	1	1	0	0	0	1	0	1	0	0	9		1	2
0	1660	27.3895	173	66	67	130	70	4.1		2	1	0	1	0	0	0	0	0	0	0	0	1	1	1	0	39	4	4140	98.2	1	1	0	0	0	1	0	1	0	0	10		1	2
0	1661	38.6092	174	66	68	145	90	5.1	1	2	3	2	1	0	1	0	0	0	0	0	0	1	2	1	0
0	1662	36.5832	168	66	66	110	75	5	1	2	1	0	1	0	0	0	0	0	0	0	0	1	1	2	0	41	5	3740	50.8	2	2	0	0	0	1	0	1	0	0	10	7.33	1	2
0	1663	30.9624	175	66	67	100	66	4.8	1	2	1	0	1	0	0	0	0	0	0	0	0	1	1	1
0	1664	27.8987	168	66	64	120	54	4.2	1	2	1	0	1	0	0	0	0	0	0	0	0	1	1	1	0	41	4	3736	52	2	1	0	0	0	1	0	1	0	0	10	7.17	1	2
0	1665	33.7878	177	66	65	100	78	4.8	1	2	3	1	1	0	0	0	0	0	0	0	0	1	1	1	0	40	4	3840	71.2	1	1	0	0	0	1	0	1	0	0	10		1	2
0	1666	32.7091	165	66	66	114	72	5.4	1	1	2	1	1	0	0	0	0	0	0	0	0	1	1	1	0	40	6	3720	42.9	2	1	0	0	0	1	0	1	0	0	10		1	2
0	1667	35.269	171	66	66	110	60	4.4	1	1	4	1	3	0	0	0	0	0	0	0	0	1	1	1	0	39	0	3350	49.2	1	3	0	0	0	1	0	1	0	0	10		1	2
0	1668	35.2827	152	66	66	110	65	4.4			3	2	1	0	0	0	0	0	0	0	0	1	1	1	0	40	5	3400	29.8	1	1	0	0	0	1	0	1	0	0	10		1	2
0	1669	25.3388	162	66	66	121	75	4.2	1	1	1	0	1	0	0	0	0	0	0	0	0	1	1	1	0	40	5	2940	9.9	1	1	0	0	0	1	0	1	0	0	10		1	2
0	1670	39.2772	173	66	67	110	60		1	2	3	1	1	0	0	0	0	0	0	0	0	1	1	1	0	41	4	3960	70.5	1	1	0	0	0	1	0	1	0	0	10		1	2
0	1671	37.7769	176	66	68	114	65	5.2	1	2	2	1	1	0	0	0	0	0	0	0	0	1	2	1	0	40	3	3430	35.6	1	2	1	0	0	1	0	1	0	0	10		1	2
0	1672	29.1006	167	66	66	144	86	4.5	1	2	2	1	1	0	0	0	0	0	0	0	0	1	1	1	0	39	3	3195	28.8	1	1	0	0	0	1	0	1	0	0	10		1	2
0	1673	36.3504	170	66	67	90	55	4.7	1	2	3	1	1	0	0	0	0	0	0	0	0	1	1	1	0	39	4	3240	20.1	2	1	0	0	0	1	0	1	0	0	10		1	2
0	1674		169	66	66	130	72	5.5	1	2	2	0	1	0	0	0	0	0	0	0	0	1	1	1	0	39	2	2900		1	1	0	0	0	1	0	1	0	0	9	7.17	1	2
0	1675	29.0678	178	66	69	117	73	4.9		2	1	0	4	0	0	0	0	0	0	0	0	1	1	1	0	39	4	3690	73.2	2	2	1	0	0	1	0	1	0	0	10		1	2
0	1676	30.0999	164	66	67	122	70	5	1	2	2	0	1	0	0	0	0	0	0	0	0	1	1	1	0	37	6	3530	90.5	1	1	0	0	0	1	0	1	0	0	10		1	2
0	1677	37.0322	168	66	64	101	68	4.2	1	2	5	1	1	0	0	0	0	0	0	0	0	1	1	1	0	42	0	3480	25.8	1	1	0	0	0	1	0	1	0	0	10		1	2
0	1678	36.5284	169	66	67	125	75	3	1	2	1	0	1	0	0	0	0	0	0	0	0	1	1	1	0	41	4	3870	64.1	2	2	0	0	0	1	0	1	0	0	10	7.18	1	2
0	1679	32.5229	162	66	68	100	62	4.2		2	2	1	1	0	0	0	0	0	0	0	0	1	1	1	0	40	1	4110	82.9	2	1	0	0	0	1	0	1	0	0	10	7.27	1	2
0	1680	33.4949	165	66	68	110	60	5.3	1	2	4	2	1	0	0	0	0	0	0	0	0	1	1	1	0
0	1681	31.321	181	66	67	103	70	5.6	1	2	1	0	2	0	0	0	0	0	0	0	0	1	1	1	0	39	5	2740	7.2	1	1	0	0	0	1	0	1	0	0	10		1	2
0	1682	33.1335	166	66	67	110	70		1	2	1	0	1	0	0	0	0	0	0	0	0	1	1	1	0	41	5	3592	37.8	2	1	0	0	0	1	0	1	0	0	7	7.32	2	2
0	1683	24.0246	164	66	68	118	64	3.6		1	1	0	1	0	0	0	0	0	0	0	0	1	1	1	0	37	2	2830	36.3	2	1	0	0	0	1	0	1	0	0	10		1	2
0	1684	34.3901	166	66	70	111	67	5	1	1	1	0	1	0	0	0	0	0	0	0	0	1	1	1	0	33	6	2450	75.5	2	1	0	0	0	1	0	1	0	0	9		1	2
0	1685	40	169	66	66	135	75	4.3	1	2	1	0	6	0	0	0	0	0	0	0	0	1	1	1	0	25	2	520	5.4	1	2	1	1	0	1	0	2		0			1	2
0	1686	37.6208	179	66	69	110	56	4.8	1	2	3	2	1	0	0	0	0	0	0	0	0	1	1	1		39	0	3396	39.7	2	3	0	0	0	1	0	1	0	0	10		1	2
0	1687	34.1958	168	66	66	100	60	4.8	10	1	2	1	1	0	0	0	0	0	0	0	0	1	1	1	0	40	2	4290	90.5	2	1	0	0	0	1	0	1	0	0	9	7.3	1	2
0	1688	28.4353	168	66	66	110	70	4.6		1	2	1	1	0	0	0	0	0	0	0	0	1	1	1	0	40	4	3540	44	1	1	0	0	0	1	0	1	0	0	10		1	2
0	1689	30.6585	168	66	66	120	65	4.6	1	2	2	1	1	0	0	0	0	0	0	0	0	1	1	1	0	40	5	3550	30.2	2	1	0	0	0	1	0	1	0	0	9		1	2
0	1690	32.5613	168	66	66	105	58	5	1	1	2	1	1	0	0	0	0	0	0	0	0	1	1	1	0	41	6	4005	57.1	2	2	0	0	0	1	0	1	0	0	10		1	2
0	1691	28.219	179	66	66	110	60	3.6	1	1	2	1	1	0	0	0	0	0	0	0	0	1	1	1	0	39	4	3560	59.5	1	1	0	0	0	1	0	1	0	0			1	2
0	1692	34.2012	172	66	66	142	80	4.3	1	2	2	1	1	0	0	0	0	0	0	0	0	1	2	1	0							0	0	0	1	0			0
0	1693	18.6995	161	66	66	107	66	4.6	1	1	1	0	1	0	0	0	0	0	0	0	0	1	1	1	0	38	0	2850	25.5	2	2	0	0	0	1	0	1	0	0	10		1	2
0	1694	26.3929	173	66	66	126	84	5.4	1	2	1	0	1	0	0	0	0	0	0	0	0	1	1	1	0	35	4	3695	99.5	2	1	0	0	0	1	0	1	0	0	9	7.06	1	2
0	1695	37.9028	163	66	66	100	65	4.4	1	2	2	1	1	0	0	0	0	0	0	0	0	1	1	2	0	37	6	2740	12.7	2	1	0	0	1	1	0	1	0	0	10		1	2
0	1696	25.5907	168	66	66	96	86	5.2	10	2	1	0	1	0	0	0	0	0	0	0	0	1	1	1	0	39	4	3430	50	2	1	0	0	0	1	0	1	0	0	10		1	2
0	1697	34.1739		66	72	120	70	4.4	1	2	4	3	1	0	0	0	1	0	0	0	0	1	1	1	0	40	2	3115	8.4	2	2	1	0	0	1	0	1	0	0	10			2
0	1698	29.2868	179	66	68	118	68	4.1	1	2	1	0	1	0	0	0	0	0	0	0	0	1	1	1	0	41	4	4240	88.3	2	1	0	0	0	1	0	1	0	0	10		1	2
0	1699	34.1602		66	67	112	52	4.5	1	2	4	3	1	0	0	0	1	0	0	0	0	1	1	1	0	39	6	3620	61	1	1	0	0	0	1	0	1	0	0	9		1	2
0	1700	26.6092	180	66	66	98	58	4.2		1	5	2	1	0	0	0	0	0	0	0	0	1	1	1		41	2	4520	97.3	1	1	0	0	0	1	0	1	0	0	10	7.32	1	2
0	1701	27.7919	167	66	69	100	65	4.7	1	2	1	0	1	0	0	0	0	0	0	0	0	1	1	1	0	40	0	3592	58.7	2	1	0	0	0	1	0	1	0	0	10		1	2
0	1702	29.4483	170	66	68	120	58	5	1	2	1	0	1	0	0	0	0	0	0	0	0	1	1	1	0	41	3	3545	49.2	1	1	0	0	0	1	0	1	0	0	10	7.38	1	2
0	1703	31.0089	168	66	65	120	68	4.8	1	2	1	0	1	0	0	0	0	0	0	0	0	1	1	1	0	39	5	3285	46	1	1	1	0	0	1	0	1	0	0	10	7.15	1	2
0	1704	33.9083	175	66	66	120	68	5	1	2	1	0	1	0	0	0	0	0	0	0	0	1	1	1	0	39	6	3540	68.4	1	1	0	0	0	1	0	1	0	0	7	7.06	1	2
0	1705	29.5715	166	66	66	112	71	4.8	1	2	2	1	1	0	0	0	0	0	0	0	0	1	1	1	0	40	3	3070	6.3	2	1	0	0	0	1	0	1	0	0	9		1	2
0	1706	33.7057	167	66	70	128	70	4.9	1	1	3	2	1	0	0	0	0	0	0	0	0	1	1	1	0	41	0	3520	37.1	1	1	0	0	0	1	0	1	0	0	10		1	2
0	1707	29.7823	163	66	66	124	60	4.5	4	1	3	2	1	0	0	0	0	0	0	0	0	2	1	1	0	40	4	4330	95.7	1	1	0	0	0	1	0	1	0	0	10		1	2
0	1708	27.614	168	66	66	120	60	4.5	1	1	1	0	1	0	0	0	0	0	0	0	0	1	1	1	0	35	2	2740	69.5	2	1	0	0	0	1	0	1	0	0	8	7.31	1	2
0	1709	28.8843	174	66	66	144	73	5	1	1	1	0	1	0	0	0	0	0	0	0	0	1	1	1	0	39	5	3620	65.5	2	1	0	0	0	1	0	1	0	0	10		1	2
0	1710	23.2279	164	66	68	130	58	4.3	1	1	1	0	1	0	0	0	0	0	0	0	0	1	1	1	0
0	1711	24.3778	168	66	67	120	68	6.1	1	1	1	0	1	0	0	0	0	0	0	0	0	1	1	1	0	39	1	3140	41.3	1	1	0	0	0	1	0	1	0	0	10		1	2
0	1712	31.6112	163	66	66	117	73	3.9	1	2	2	1	1	0	0	0	0	0	0	0	0	1	1	1	0	40	5	3940	77.3	1	1	0	0	0	1	0	1	0	0	9		1	2
0	1713	34.6092	180	66	66	124	71	4.1	1	2	2	1	1	0	0	0	0	0	0	0	0	1	1	1	0	40	1	3290	27.4	1	1	0	0	0	1	0	1	0	0	10		1	2
0	1714	32.3669	173	66	70	120	65	4.5			3	1	1	0	0	0	0	0	0	0	0	1	1	1	0	38	2	3240	51.6	1	1	0	0	0	1	0	1	0	0	9	7.22	1	2
0	1715	28.7556	178	66	69	110	58	4.1	1	1	3	1	1	0	0	0	0	0	0	0	0	1	1	1	0	40	2	3510	31.9	2	1	0	0	0	1	0	1	0	0	10		1	2
0	1716	32.7912	174	66	66	110	60	3.8	1	2	2	1	1	0	0	0	0	0	0	0	0	1	1	1	0	40	6	3850	54.4	2	1	0	0	0	1	0	1	0	0	10		1	2
0	1717	35.4935	174	66	66	105	72	4.5	1	2	3	2	1	0	0	0	0	0	0	0	0	1	1	1	0	41	5	3025	2.6	2	1	0	0	0	1	0	1	0	0	10		1	2
0	1718	37.5277	172	66	65	118	77	4.9	1	2	2	1	1	0	0	0	0	0	0	0	0	1	1	1	0	40	6	3880	57.1	2	1	0	0	0	1	0	1	0	0	10		1	2
0	1719	28.2902	168	66	68	110	52	4.7	1	1	1	0	1	1	0	0	0	0	0	0	0	1	1	1	0	38	2	3325	61.8	2	1	0	0	0	1	0	1	0	0	10		1	2
0	1720	34.5407	165	66	68	118	72	4.8	1	1	7	4	1	0	0	0	0	0	0	0	0	1	1	1	0	39	6	3645	63.3	1	1	0	0	0	1	0	1	0	0	10		1	2
0	1721	35.4908	174	66	66	108	72	3.4	1	2	7	5	1	0	0	0	0	0	0	0	0	1	1	1	0	41	3	3640	43.6	1	1	0	0	0	1	0	1	0	0	10		1	2
0	1722	33.2676	168	66		95	50	4.3	1	2	1	0	1	0	0	0	0	0	0	0	0	1	2	1	0	40	6	3320	34.5	1	1	0	0	0	1	0	1	0	0	10		1	2
0	1723	39.1102	176	66	66	110	65	6.8	1	2	2	1	5	0	0	0	0	0	0	0	0	1	1	1	0	39	1	3365	48	1	1	0	0	0	1	0	1	0	0	10		1	2
0	1724	23.2416	168	66	67	110	68	4.8			2	1	1	0	0	0	1	0	0	0	0	1	1	1	0
0	1725	29.2841	175	66	66	110	60	4.6		1	1	0	6	0	0	0	0	0	0	0	0	1	2	2	0	36	6	2770	39.7	2	3	0	0	0	1	0	1	0	0	10	7.25	1	2
0	1726	30.8145	175	66		110	68	4.5		2	2	1	1	0	0	0	0	0	0	0	0	1	1	1	0	40	5	3520	40.1	1	1	0	0	0	1	0	1	0	0	10		1	2
0	1727	30.026	169	66	66	102	54	5.8			2	1	1	0	0	0	0	0	0	0	0	1	1	1	0	40	5	3270	12.3	2	1	0	0	0	1	0	1	0	0	8		1	2
0	1728	31.0582	165	66	66	120	60	5.1	1	2	1	0	1	0	0	0	0	0	0	0	0	1	1	1	0	38	5	3310	52.8	2	1	0	0	0	1	0	1	0	0	10		1	2
0	1729	34.3929	174	66	65	125	56	4.6		2	3	1	1	0	0	0	0	0	0	0	0	1	1	1	0	41	0	3875	54.8	2	1	0	0	0	1	0	1	0	0	10	7.36	1	2
0	1730	28.4408	174	66	63	94	66	4.1		2	1	0	1	0	0	0	0	0	0	0	0	1	1	1	0	38	6	3110	32.3	2	1	0	0	0	1	0	1	0	0	9		1	2
0	1731	29.0486	165	66	68	102	50		1	1	2	1	3	0	0	0	0	0	0	0	0	1	1	1	0	39	4	3220	18.7	2	1	0	0	0	1	0	1	0	0	10	7.33	1	2
0	1732	35.5729	167	66	68	120	55	5.3	1	2	4	1	1	0	0	0	0	0	0	0	0	1	1	1	0	41	0	4078	83.7	1	2	0	0	0	1	0	1	0	0	10		1	2
0	1733	29.7495	177	66	67	115	65	4.9		2	4	1	1	0	0	0	0	0	0	0	0	1	1	1	0
0	1734	27.1978	165	66	62	100	58	5	1	1	4	2	1	0	0	0	0	0	0	0	0	1	1	1	0	40	0	3220	23.6	1	1	0	0	0	1	0	1	0	0	10		1	2
0	1735	30.6366	164	66					1	1	3	2	1	0	0	0	0	0	0	0	0	1	1	1	0
0	1736		180	66					1	2	1	0	1	0	0	0	0	0	0	0	0	1	1	1	0
0	1737	31.7153	170	66	66	118	76	7.8	1	2	1	0		0	0	0	0	0	0	0	0	1	1	1		37	4	2970	54.8	1	1	0	0	0	1	0	1	0	0	9			2
0	1738	30.4312	176	66	66	125	60	4.6	1	2	1	0	1	0	0	0	0	0	0	0	0	1	1	1	0
0	1739	28.7748	182	66	67	115	63	6.1	1	1	2	1	1	0	0	0	0	0	0	0	0	1	1	1	0	39	5	3990	80	2	1	0	0	0	1	0	1	0	0	9		1	2
0	1740	25.9493	168	66	66	114	70	4.7	1	2	2	1	1	0	0	0	0	0	0	0	0	1	1	2	0	38	5	3540	70.2	1	2	0	0	0	1	0	1	0	0	10	7.28	1	2
0	1741	27.1321	169	67	65	112	70	4.3	1	2	1	0	1	0	0	0	0	0	0	0	0	1	1	1	0	42	1	4030	82.1	1	2	0	0	0	1	0	1	0	0	10	7.25	1	2
0	1742	30.82	176	67	67	100	65	4.3	1	1	4	3	1	0	0	0	0	0	0	0	0	1	1	1	0	40	2	3950	70.2	2	1	0	0	0	1	0	1	0	0	10
0	1743	36.794	174	67	67	110	60	5.7	1	2	5	2	1	0	0	0	0	0	0	0	0	1	1	1	0
0	1744	28.9144	172	67	68	120	65	4.6	1	2	3	1	2	0	0	0	0	0	0	0	0	1	1	1	2	35	1	1930	12.5	1	1	0	1	0	1	0	1	0	0	8		1	2
0	1745	27.4059	168	67	68	110	60	4.8	1	2	2	1	1	0	0	0	0	0	0	0	0	1	1	1	0	40	2	4080	79.7	2	1	0	0	0	1	0	1	0	0	10		1	2
0	1746	33.1773	168	67	67	104	68	4.4	7	2	2	1	1	0	0	0	0	0	0	0	0	1	1	1	0	42	1	4105	62.9	2	2	0	0	0	1	0	1	0	0	9		1	2
0	1747	27.5948	170	67	68	110	70	4.3	1	1	1	0	1	1	0	0	0	0	0	0	0	1	1	1	0	39	6				1	0	0	0	1	0			0
0	1748	33.6893	180	67	68	100	60	5.3	1	2	3	2	1	0	0	0	0	0	0	0	0	1	1	1	0	38	6	3700	68.8	2	1	0	0	0	1	0	1	0	0	10		1	2
0	1749	28.6379	177	67	68	110	70	6	1	1	2	1	1	0	0	0	0	0	0	0	0	2	1	1	0	37	2	3160	64.1	1	1	0	0	0	1	0	1	0	0	10		1	2
0	1750	29.5086	163	67	66	110	60	3.6	1	2	1	0	1	0	0	0	0	0	0	0	0	1	1	1	0	38	4	3360	59.9	2	2	0	0	0	1	0	1	0	0	10	7.17	1	2
0	1751	28.6051	174	67	70	105	60	4.2	1	1	2	1	2	0	0	0	0	0	0	0	0	1	1	1	0	40	5	4500	94.8	2	1	0	0	0	1	0	1	0	0	10		1	2
0	1752	34.2888	169	67	67	121	70	4.4	1	2	1	0	1	0	0	0	0	0	0	0	0	1	1	1	0	41		3440		1	1	0	0	0	1	0	1	0	0	9	7.25	1	2
0	1753	41.6975	176	67	69	128	72	4.1	1	1	2	1	1	0	0	0	0	0	0	0	0	1	1	2	0	41	0	3550	39.7	1	1	0	0	0	1	0	1	0	0	10		1	2
0	1754	28.4846	176	67	69	123	78	5.2	1	2	3	1	1	0	0	0	0	0	0	0	0	1	1	1	0	41	3	4120	82.9	1	1	0	0	0	1	0	1	0	0	7		1	2
0	1755	29.922	163	67	66	110	70	5.2	1	2	1	0	1	0	0	0	0	0	0	0	0	1	1	2	0	39	0	2695	10.4	1	2	0	0	0	1	0	1	0	0	10			2
0	1756	26.8939	168	67	69	125	65	4.7	1	2	1	0	1	0	0	0	0	0	0	0	0	1	1	1	0	40	1	3700	66.6	2	1	0	0	0	1	0	1	0	0	10		1	2
0	1757	39.102	172	67	72	100	60			2	2	1	1	0	1	0	0	0	0	0	0	1	1	1	0	38	0	2675	14.5	1	3	1	0	0	1	0	1	0	0	10		1	2
0	1758	30.1875	169	67	66	110	60	4.6	1	1	3	2	1	0	0	0	0	0	0	0	0	1	1	1	0	40	3	3435	35.9	1	1	0	0	0	1	0	1	0	0	10		1	2
0	1759	33.5387	176	67	68	90	70	4.4		2	2	0	1	0	0	0	0	1	0	0	0	1	1	1	0	37	2	2480	12.5	2	2	1	1	0	1	0	1	0	0	10	7.26	1	2
0	1760	33.629	177	67	69	115	80	4.1	1	2	2	1	1	0	0	0	0	0	0	0	0	1	1	1	0	40	2	3120	14.5	1	1	0	0	0	1	0	1	0	0	10		1	2
0	1761	32.564	178	67	68	130	70	3.4	1	2	3	1	1	0	0	0	0	0	0	0	0	1	1	1	0	39	3	3345	41.7	1	1	0	0	0	1	0	1	0	0	10		1	2
0	1762	33.1143	183	67	72	110	60	4.7	1	1	2	1	1	0	0	0	0	0	0	0	0	1	1	1		41	0	3820	64.4	1	1	0	0	0	1	0	1	0	0	10		1	2
0	1763	27.3046	172	67	67	118	63	5.8	1	1	2	1	1	0	0	0	0	0	0	0	0	1	1	1	0	41	1	3300	18.9	1	1	0	0	0	1	0	1	0	0	10		1	2
0	1764	26.1793	167	67	64	120	65	4.4	1	2	1	0	1	0	0	0	0	0	0	0	0	1	2	1	0	38	6	3160	48.4	1	2	0	0	0	1	0	1	0	0	10	7.15	1	2
0	1765	36.1314	177	67	71	100	60	4.5		2	4	3	1	0	0	0	0	0	0	0	0	1	1	1	0	39	3	3920	87.1	1	1	0	0	0	1	0	1	0	0	10		1	2
0	1766	27.5483	165	67	67	120	65	4.9	1	1	3	2	1	0	0	0	0	0	0	0	0	1	1	1	0	40	2	3400	23.3	2	1	0	0	0	1	0	1	0	0	10		1	2
0	1767	32.8624	174	67	67	130	76	3.9	1	2	2	1	1	0	0	0	0	0	0	0	0	1	1	1	0	40	5	3455	34.5	1	1	0	0	0	1	0	1	0	0	10	7.32	1	2
0	1768	29.2621	173	67	68	105	68	4.6	8	2	2	1	1	0	0	0	0	0	0	0	0	1	1	1	0	40	6	3830	52.8	2	1	0	0	0	1	0	1	0	0	10		1	2
0	1769	38.2149	178	67	67	100	58	3.9			6	1	1	0	0	0	0	0	0	0	0	1	1	1	0	41	3	4904	99.7	1	1	0	0	0	1	0	1	0	0	10		1	2
0	1770	28.3532	172	67	67	100	58	4.4	1	2	1	0	1	0	0	0	0	0	0	0	0	1	1	1	0	40	0	3960	86.4	2	1	0	0	0	1	0	1	0	0	10		1	2
0	1771	24.104	176	67	67	120	78	4.1	1	1	1	0	1	0	0	0	0	0	0	0	0	1	1	1	0
0	1772	25.2348	170	67	67	110	62	4.2	1	2	2	1	1	0	0	0	0	0	0	0	0	1	1	1	0	37	4	3350	73.6	1	1	0	0	0	1	0	1	0	0	10		1	2
0	1773	31.9179	180	67	69	122	60	4.7	1	2	1	0	1	0	0	0	0	0	0	0	0	1	1	1	0	41	4	4880	99.6	2	2	0	0	0	1	0	1	0	0	9		1	2
0	1774	29.5524	164	67	67	110	68	4.3	1	1	3	1	1	1	0	0	0	0	0	0	0	1	1	1	0	39	5	3480	50	1	1	0	0	0	1	0	1	0	0	9		1	2
0	1775	37.1253	178	67	71	128	62	4.6	1	2	3	1	1	0	0	0	0	0	0	0	0	1	1	1	0	40	6	4000	80	1	1	0	0	0	1	0	1	0	0	10		1	2
0	1776	31.666	178	67	67	132	64	4.5	1	2	1	0	1	0	0	0	0	0	0	0	0	1	1	1	0	41	5	4480	98.2	1	1	0	0	0	1	0	1	0	0	10		1	2
0	1777	30.0835	175	67	65	124	78	4.6	1	2	2	1	1	0	0	0	0	0	0	0	0	1	1	1	0	40	2	2765	2.9	1	1	0	0	0	1	0	1	0	0	10		1	2
0	1778	25.3142	177	67	67	102	60	4.1	1	1	2	1	1	1	0	0	0	0	0	0	0	1	1	1	0	39	0	3615	59.9	2	1	0	0	0	1	0	1	0	0	10		1	2
0	1779	31.2936	163	67	67	110	60	4.6	1	2	3	1	1	0	0	0	0	0	0	0	0	1	1	1	0	40	5	3960	65.9	2	1	0	0	0	1	0	1	0	0	10		1	2
0	1780	34.6831	173	67	69	122	74	4.6	1	2	3	2	1	0	0	0	0	0	0	0	0	1	2	2		41	4	4680	96	2	1	0	0	0	1	0	1	0	0	10
0	1781	32.7036	178	67	69	118	58	5.3	1	2	2	1	1	0	0	0	0	0	0	0	0	1	1	1	0	35	5	3000	81.1	1	2	0	0	0	1	0	1	0	0	10	7.37	2	3
0	1782	31.5483	165	67	68	124	75	4.7	1	2	2	1	1	0	0	0	0	0	0	0	0	1	1	1	0	41	0	4170	88.3	1	1	0	0	0	1	0	1	0	0	10			2
0	1783	25.9822	163	67	67	120	70	5	1	1	1	0	1	0	0	0	0	0	0	0	0	1	1	1	0	38	1	3115	45.2	2	1	0	0	0	1	0	1	0	0	10		1	2
0	1784	31.6769	178	67	72	117	74	5.3	1	2	2	1	1	0	0	0	0	0	0	0	0	1	2	1	0	40	6	3225	9.7	2	1	0	0	0	1	0	1	0	0	9		1	2
0	1785	26.8419	182	67	69	110	70	4.7	1	1	1	0	1	0	0	0	0	0	0	0	0	1	1	1	0	41	6	4252	93.5	1	2	0	0	0	1	0	1	0	0	10		1	2
0	1786	32.293	167	67	68	98	60	4.3	1	2	2	1	1	0	0	0	0	0	0	0	0	1	2	1	0	40	4	2860	3.9	1	1	0	0	0	1	0	1	0	0	10		1	2
0	1787	26.1081	172	67	67	112	60	5.5	1	2	1	0	1	0	0	0	0	0	0	0	0	1	1	1	0	39	4	3316	39.4	2	1	0	0	0	1	0	1	0	0	10		1	2
0	1788	28.0383	170	67	68	110	72	4.3	1	1	2	0	1	1	0	0	0	0	0	0	0	1	1	1	0	40	5	3460	37.1	2	1	0	0	0	1	0	1	0	0	10		1	2
0	1789	31.9069	178	67		120	60	4.6	1	2	1	0	1	0	0	0	0	0	0	0	0	1	1	1	0	39	5	3680	70.5	2	1	0	0	0	1	0	1	0	0	10		1	2
0	1790	27.7782	162	67	68	110	48	4.8		2	2	1	1	0	0	0	0	0	0	0	0	1	2	1	0	41	2	4005	62.9	2	1	0	0	0	1	0	1	0	0	10		1	2
0	1791	32.345	182	67	70	110	70	4		1	3	0	1	0	0	0	0	0	0	0	0	1	1	2	0	40	3	3660	71.2	1	1	0	0	0	1	0	1	0	0	10		1	2
0	1792	30.2943	176	67	67	100	68	5.9	1	2	2	0	1	0	0	0	0	0	0	1	0	1	1	1	0	39	5	2710	6.2	1	1	0	0	0	1	0	1	0	0			1	2
0	1793	24.293		67	66	100	55	4.9		1	1	0	1	0	0	0	0	0	0	0	0	1	1	1		41	0	4230	95.9	1	1	0	0	0	1	0	1	0	0	7	7.27	2	2
0	1794	28.6297	167	67	67	102	62	4.5	1	1	3	1	1	0	0	0	0	0	0	0	0	1	1	1	0	38	5	3050	28.1	1	1	0	0	0	1	0	1	0	0	10	7.22	1	2
0	1795	33.7906	175	67	66	105	60	4.3	1	2	4	2	1	0	0	0	0	0	0	0	0	1	1	1	0	41	2	3555	37.5	1	1	0	0	0	1	0	1	0	0	10		1	2
0	1796	24.5777	172	67	67	116	76	4.5	1	1	1	0	1	0	0	0	0	0	0	0	0	1	2	1	0	38	6	2800	17.9	1	1	0	0	0	1	0	1	0	0	10		1	2
0	1797	31.7262	168	67	67	130	80	5.5	1	2	2	0	1	0	0	0	0	0	0	0	0	1	1	1	0	40	4	3680	59.1	2	1	0	0	0	1	0	1	0	0	10		1	2
0	1798	36.5558	167	67	67	90	58	4.9	1	2	5	2	1	0	0	0	0	0	0	0	0	1	1	1	0	39	5	3220	27.1	1	1	0	0	0	1	0	1	0	0	10		1	2
0	1799	40.2765	175	67	71	120	70	4.8	1	2	5	2	1	0	0	0	0	0	0	0	0	1	1	1	0	41	2	3370	13.8	2	2	0	0	0	1	0	1	0	0	10		1	2
0	1800	33.5606	170	67	68	120	75	5.1	1	2	2	0	1	0	0	0	0	0	0	0	0	1	1	1	0
0	1801	27.7728	174	67	67	110	70	5.3	1	2	1	0	1	0	0	0	0	0	0	0	0	1	1	1	0	39	6			1	2	0	1	0	1	0	1	0	0			1	2
0	1802	38.5298	178	67	67	122	68	4.4	1	1	4	2	6	0	0	0	0	0	0	0	0	1	1	1	0	40	0	3500	34.5	2	1	0	0	0	1	0	1	0	0	10		1	2
0	1803	34.6311	179	67	68	110	60	4.8	1	2	3	1	1	0	0	0	0	0	0	0	0	1	1	1	0	39	3	3640	68.4	1	1	0	0	0	1	0	1	0	0	8		1	2
0	1804	25.0431	164	67	71	110	60	4.6	1	1	1	0	1	0	0	0	0	0	0	0	0	1	1	1	0	40	3	4020	92.7	1	1	0	0	0	1	0	1	0	0
0	1805	24.2793	168	67		118	66	4.8	4	2	2	1	1	0	0	0	0	0	0	0	0	1	1	1	0	39	5	3925	75.5	2	1	0	0	0	1	0	1	0	0	10		1	2
0	1806	26.475	176	67	67	138	76	4.1	1	2	1	0	1	0	0	0	0	0	0	0	0	1	1	1	0	37	6	3360	72.2	2	1	0	0	0	1	0	1	0	0	10		1	2
0	1807	27.9617	183	67	71	115	70		1	2	1	0	1	0	0	0	0	0	0	0	0	1	1	1	0
0	1808	29.0924	164	67	68	100	50	5.4	5	1	5	2	1	1	0	0	0	0	0	0	0	1	1	1	0	39	1	3265	26.8	2	2	0	0	1	1	0	1	0	0	10		1	2
0	1809	25.1417	178	67	64	120	70	4.6	1	1	1	0	1	0	0	0	0	0	0	0	0	1	1	1	0	39	6	3520	66.6		1	0	0	0	1	0	1	0	0	10			2
0	1810	36.1506	181	67	68	125	80	4.3	1	2	2	1	1	0	0	0	0	0	0	0	0	1	1	1	0	41	3	4140	83.9	1	1	0	0	0	1	0	1	0	0	10		1	2
0	1811	34.8419	178	67	67	108	56	4.8	1	2	3	2	1	0	0	0	0	0	0	0	0	2	1	1	0	39	6	3175	22.1	1	2	0	0	0	1	0	1	0	0	10	7.37	1	2
0	1812	37.0404	161	67	68	117	68	4.3	1	2	4	2	1	0	0	0	0	0	0	0	0	1	1	1	0						2	0	0	0	1	0			0
0	1813	35.4716	170	67	70	121	74	4.1	1	1	2	1	1	0	0	0	0	0	0	0	0	1	1	2	0	39	6	4160	93.9	1	1	0	0	0	1	0	1	0	0	10		1	2
0	1814	35.9398	179	67	70	118	56	4.3	1	2	3	2	1	0	0	0	0	0	0	0	0	1	1	1	0	40	3	3560	47.6	1	1	0	0	0	1	0	1	0	0	10		1	2
0	1815	36.742	168	67	66	110	70	3.2	1	2	3	2	1	0	0	0	0	0	0	0	0	1	1	1	0	39	1	3322	31.2	2	3	0	0	0	1	0	1	0	0	10		1	2
0	1816	27.3046	168	67	67	120	70	4.4	1	2	1	0	1	0	0	0	0	0	0	0	0	1	1	1	0	41	3	3975	84.1	1	2	0	0	0	1	0	1	0	0	10		1	2
0	1817	34.1602	183	67	67	110	70	4.2	1	2	2	1	1	0	0	0	0	0	0	0	0	1	1	1	0	40	4	3460	36.7	1	1	0	0	0	1	0	1	0	0	10		1	2
0	1818	31.6715	175	67	67	120	60	5	1	2	1	0	5	0	0	0	0	0	0	0	0	1	1	1	0	40	3	3766	79.7	1	1	0	0	0	1	0	1	0	0	10	7.24	1	2
0	1819	34.3628	174	67	69	120	60	5	1	2	2	1	1	0	0	0	0	0	0	0	0	1	1	1	0	39	6	4240	91.3	2	1	0	0	0	1	0	1	0	0	10		1	2
0	1820	39.6605	164	67	68	140	75	4.9			1	0	5		0	0	0	0	0	0	0	1	1	1	0	30	0	1415	65.5	2	1	0	0	0	1	0	1	0	0	7		2	2
0	1821	36.512	170	67	68	116	68	4.2	1	2	1	0	4	0	0	0	0	0	0	0	0	1	1	1	0	39	4	3755	87.1	1	1	0	0	0	1	0	1	0	0	10		1	2
0	1822	32.052	180	67	68	110	60	4.8	1	1	3	0	1	0	0	0	0	0	0	0	0	1	2	1	0	27	6	1270	88.7	2	1	0	0	0	1	0	1	0	0	7		2	2
0	1823	34.3025	169	67	67	125	70	4.4			5	3	1	0	0	0	0	0	0	0	0	1	1	1	0	39	1	3490	46	2	1	0	0	0	1	0	1	0	0	10	7.32	1	2
0	1824	33.0979	170	67	67	128	70	5.2	1	2	1	0	1	0	0	0	0	0	0	1	0	1	1	1	0	36	1	3080	86.4	1	1	0	0	0	1	0	1	0	0	10	7.28	1	2
0	1825	34.3929	173	67	66	110	75	5	1	2	1	0	1	0	0	0	0	0	0	0	0	2	1	1	0	38	3	2610	7.6	2	1	0	0	0	1	0	1	0	0	8	7.23	1	2
0	1826	36.7748	175	67	66	105	66	4.6		1	3	2	5	0	0	0	0	0	0	0	0	1	1	1	0	38	2	4085	94.3	2	1	0	0	1	1	0	1	0	0	9		1	2
0	1827	29.9411	160	67	67	123	72	5.5			1	0	1	0	0	0	0	0	0	0	0	1	1	1	0	40	0	3200	33.7	1	1	0	0	1	1	0	1	0	0	10		1	2
0	1828	28.2984	170	67	67	100	60	3.2		2	1	0	1	0	0	0	0	0	0	0	0	1	1	1	0	40	3	3880	77.3	2	1	0	0	0	1	0	1	0	0	10	7.13	1	2
0	1829	34.7324	176	67	67	128	62	3.9	1	2	1	0	1	0	0	0	0	0	0	0	0	1	1	1	0
0	1830	38.0972	176	67	73	129	83	4.7		1	2	0	1	0	0	0	0	0	0	0	0	1	1	1	0	40	3	3420	37.1	2	2	1	1	0	1	0	1	0	0	10	7.26	1	2
0	1831	34.6612	172	67	67	110	70	4.9	1	2	1	0	1	0	0	0	0	0	0	0	0	1	1	1	0	41	1	3190	14	2	2	0	0	0	1	0	1	0	0	10		1	2
0	1832	37.2594	170	67	68	120	68	4.4	1	1	2	1	1	0	0	0	0	0	0	0	0	1	1	1	0	40	6	3100	10	1	1	0	0	0	1	0	1	0	0	9		1	2
0	1833	25.7221	174	67	68	120	60	4.9	1	2	2	0	1	0	0	0	0	0	0	0	0	1	1	1	0	40	0	4025	89.4	2	2	1	0	0	1	0	1	0	0			1	2
0	1834	32.3422	171	67	64	110	70	4.4	1	1	2	0	1	0	0	0	0	0	0	0	0	1	1	1	0	41	6	3710	60.3	1	2	0	0	0	1	0	1	0	0	10		1	2
0	1835	31.7454	168	67	70	124	86	4.5		1	2	1	1	0	0	0	0	0	0	0	0	1	1	1	0	39	4				3	0	0	0	1	0			0
0	1836	38.7625	172	67	67	110	60	4.5	1	2	1	0	1	0	0	0	0	0	0	0	0	1	1	2	0	37	2	2985	61.8	1	1	0	0	0	1	0	1	0	0	7	7.23	1	2
0	1837	33.5414	180	67	68	90	60	3.6		2	2	1	1	0	0	0	0	0	0	0	0	1	1	1	0	40	2	3985	72.9	2	1	0	0	0	1	0	1	0	0	10		1	2
0	1838		168	67	66	145	77	4.2	1	1	1	0	1	1	0	0	0	0	0	0	0	1	1	1	0	39	3	2820	8.2	2	1	0	0	0	1	0	1	0	0	9		1	2
0	1839	35.1951	163	67	70	120	70	4	1	2	3	2	1	0	0	0	0	0	0	0	0	2	1	1	0	39	5	3602	61.4	1	1	0	0	0	1	0	1	0	0			1	2
0	1840	21.3552	170	67	70	120	63	4.9	4	1	1	0	1	0	0	0	0	0	0	0	0	1	1	1	0	40	2	3370	46	1	1	0	0	0	1	0	1	0	0	10		1	2
0	1841	26.527	163	67	78	140	80	4.3	1	1	2	1	1	0	0	0	0	0	0	0	0	1	1	1	0	39	3	3797	80.2	1	3	0	0	0	1	0	1	0	0	10	7.32	1	2
0	1842	30.5544	170	67	69	110	62	4.4	1	2	2	1	1	0	0	0	0	0	0	0	0	1	1	1	0	39	2	3880	77	2	1	0	0	0	1	0	1	0	0	10		1	2
0	1843	34.768	172	67	67	100	60	5.1	1	2	4	1	1	0	0	0	0	0	0	0	0	1	1	1	0	41	1	4135	74.5	2	1	0	0	0	1	0	1	0	0	10		1	2
0	1844	31.05	167	67	65	116	64	5.2		2	3	2	1	0	0	0	0	0	0	0	0	2	2	1	0	39	1	2940	15.5	1	1	0	0	0	1	0	1	0	0	10		1	2
0	1845	30.4613	169	67	70	118	66	6.8	1	2	3	2	1	0	0	0	0	0	0	0	0	1	1	1	0	39	3	3640	68.4	1	1	0	0	0	1	0	1	0	0	10		1	2
0	1846	30.3162	168	67	69	110	70	4.4	1	1	2	1	1	0	0	0	0	0	0	0	0	1	1	1	0	40	6	4010	68.4	2	1	0	0	0	1	0	1	0	0	10		1	2
0	1847	26.089	177	67	69	100	50		1	1	2	0	2	0	0	0	0	0	0	0	0	1	1	1	0	39	1	3910	90.5	2	1	0	0	0	1	0	1	0	0	10		1	2
0	1848	32.271	178	67	67	100	58	3.5		2	2	1	1	0	0	0	0	0	0	0	0	1	1	1	0	42		4375		2	2	0	0	0	1	0	1	0	0	10		1	2
0	1849	32.6762	167	67	67	126	70	4.9	1	1	1	0	1	0	0	0	0	0	0	0	0	1	1	1	0	40	6	2910	5	2	1	0	0	0	1	0	1	0	0	10	7.28	1	2
0	1850	31.6988	171	67	66	110	70	5.4		2	2	1	1	0	0	0	0	0	0	0	0	1	2	2	0	38	5	3400	58.3	1	2	0	0	0	1	0	1	0	0	10		1	2
0	1851	37.2676	180	67	67	108	74	3.6	1	2	3	2	1	0	0	0	0	0	0	0	0	1	1	1	0	39	1	2594	3.4	1	3	0	0	0	1	0	1	0	0	10		1	2
0	1852	33.7413	176	67	67	110	65	5.8	1	2	2	1	1	0	0	0	0	0	0	0	0	1	1	2	0	39	1	3395	37.5	2	3	0	0	0	1	0	1	0	0	10		1	2
0	1853	26.4887	167	67	67	109	68	4.6	1	2	1	0	1	0	0	0	0	0	0	0	0	1	1	1	0	40	4	3460	50.8	1	1	0	0	0	1	0	1	0	0	10		1	2
0	1854	29.6263	165	67	65	118	60	5.5			2	1	1	0	0	0	0	0	0	0	0	1	1	1	0	39	3	3640	55.6	2	3	0	0	0	1	0	1	0	0	10		1	2
0	1855	27.4798	172	67	67	110	55	3.8		1	1	0	1	0	0	0	0	0	0	0	0	1	1	1	0	39	1	3520	64.8	2	1	0	0	0	1	0	1	0	0	10	7.29	1	2
0	1856	37.5387	176	67	74	120	65	5.5	1	2	3	2	1	0	0	0	0	0	0	0	0	1	1	1	0	40	6	4255	84.9	2	1	0	0	0	1	0	1	0	0	10		1	2
0	1857	30.3874	170	67	64	112	64	3.6	1	2	2	1	1	0	0	0	0	0	0	0	0	1	1	1	0	41	2	3600	41.3	1	1	0	0	0	1	0	1	0	0	10		1	2
0	1858	28.2464	164	67	69	120	70	5.4	1	2	1	0	1	0	0	0	0	0	0	0	0	1	1	1		39	6	3790	77.3	2	1	0	0	0	1	0	1	0	0	7	7.23	1	2
0	1859	28.9938	173	67	67	100	66	3.9	1	2	1	0	1	0	0	0	0	0	0	0	0	1	1	1	0	40	3	3140	23.6	1	1	0	0	0	1	0	1	0	0	10		1	2
0	1860		168	67	69	140	80		1	1	2	1	1	0	0	0	0	0	0	0	0	1	1	1	0	39	3	3405	34.1	2	2	1	1	0	1	0	1	0	0	10	7.21	1	2
0	1861	32.0465	175	67	67	126	73	4.5	1	1	3	2	1	0	0	0	0	0	0	0	0	1	1	1	0	41	0	3715	55.2	1	1	0	0	0	1	0	1	0	0	10		1	2
0	1862	28.3943	170	67	71	110	80	4.2		1	1	0	1	1	0	0	0	0	0	0	0	1	1	1	0	39	6	2660	2.7	2	2	1	0	0	1	0	1	0	0	6	7.31	1	2
0	1863	32.6571	165	67	60	120	70	3.7		2	3	1	1	0	0	0	0	0	0	0	0	1	1	1	0
0	1864	27.8385	168	67	69	106	60	5.2		2	2	0	1	0	0	0	0	0	0	0	0	1	1	1	0	40	1	3700	66.6	2	1	0	0	0	1	0	1	0	0	10		1	2
0	1865	33.0815	172	67					1	1	1	0	1	1	0	0	0	0	0	0	0	1	1	1	0
0	1866	24.8378	163	68	68	92	48	4.2	1	1	1	0	1	1	0	0	0	0	0	0	0	2	1	2	0	42	0	3488	27.1	2	2	0	0	0	1	0	1	0	0	10		1	2
0	1867	28.3395	171	68	68	120	80	4		1	1	0	1	0	0	0	0	0	0	0	0	1	1	1	0	39	6	3610	74.5	1	1	0	0	0	1	0	1	0	0		7.23	1	2
0	1868	32.0767	163	68	70	111	54	7.5	4	1	3	2	1	0	0	0	0	0	0	0	0	2	1	1	0	37	3	3200	52.8	2	3	0	0	0	1	0	1	0	0	10		1	2
0	1869	33.3388	180	68	68	120	55	4.9	1	2	1	0	1	0	0	0	0	0	0	0	0	1	1	1	0	38	6	2880	23.3	1	1	0	0	0	1	0	1	0	0	10		1	2
0	1870	31.4743	178	68	69	120	60	4.6	1	2	2	1	1	0	0	0	0	0	0	0	0	1	1	1	0	40	0	2970	9.5	1	1	0	0	0	1	0	1	0	0	10		1	2
0	1871	32.5914	168	68	68	110	70	4.4			2	1	1	0	0	0	0	0	0	0	0	1	1	1	0	41	1	4315	93.2	1	2	0	0	0	1	0	1	0	0	10	7.32	1	2
0	1872	30.1218	173	68	70	110	60	4.3	1	2	2	1	1	0	0	0	0	0	0	0	0	1	1	1	0	42	0	3885	60.3	1	1	0	0	0	1	0	1	0	0	10		1	2
0	1873	32.9829	176	68	72	120	60	5.3		2	3	2	1	0	0	0	0	0	0	0	0	1	2	1	0	40	0	3630	59.9	1	2	0	0	0	1	0	1	0	0	10		1	2
0	1874	32.2355	176	68	93	136	74	4.8	1	1	1	0	3	0	0	0	0	0	0	0	0	1	1	1	0	41	4	3706	49.2	2	2	0	0	0	1	0	1	0	0	9		1	2
0	1875	30.82	168	68	70	132	75	5.3	1	2	1	0	1	0	0	0	0	0	0	0	0	1	1	1	0	41	1	4090	84.1	2	1	0	0	0	1	0	1	0	0	10	7.11	1	2
0	1876	27.8303	177	68	68	105	70	3.4	1	2	1	0		0	0	0	0	0	0	0	0	1	1	1		40	5	3760	76.1	1	1	0	0	0	1	0	1	0	0	9		1	2
0	1877	28.9829	178	68	67	113	64	4.6			1	0	5	0	0	0	0	0	0	0	0	1	1	1	0	38	4	2772	19.8	1	1	0	0	1	1	0	1	0	0	10		1	2
0	1878	30.527	167	68	71	100	60	4.8	1	2	2	1	1	0	0	0	0	0	0	0	0	1	1	1	0	39	1	3440	55.2	1	3	0	0	0	1	0	1	0	0	10		1	2
0	1879	28.8679	172	68	68	125	71	3.9	1	2	1	0	3	0	0	0	0	0	0	0	0	1	1	1	0	40	1	4240	95.5	2	1	0	0	0	1	0	1	0	0	10		1	2
0	1880	25.4565	170	68	73	133	78	5.2	1	2	1	0	1	0	0	0	0	0	0	0	0	1	1	2	0	40	6	3160	14.2	2	1	0	0	0	1	0	1	0	0	10		1	2
0	1881	30.3655	180	68	71	120	60	5	1	2	2	0	1	1	0	0	0	0	0	0	0	1	1	1	0	41	1	4245	95.8	1	2	0	0	0	1	0	1	0	0	10		1	2
0	1882	36.1916	174	68		118	58	7.1	1	2	4	1	1	0	0	0	0	0	0	0	0	1	1	1	0	40	3	3660	57.1	1	1	0	0	0	1	0	1	0	0	10		1	2
0	1883	28.8268	175	68	68	90	60	4.5	1	2	3	2	1	0	0	0	0	0	0	0	0	1	1	1	0	39	1	3100	25.5	1	1	0	0	0	1	0	1	0	0	9	7.3	1	2
0	1884	35.7864	166	68	70	130	80	4.4	1	2	3	2	1	0	0	0	0	0	0	0	0	1	1	2	0	39	1	3525	49.2	2	1	0	0	0	1	0	1	0	0	10			2
0	1885	30.5435	175	68	70	120	80	4.6	1	2	1	0	1	0	0	0	0	0	0	0	0	1	1	1	0	37	0	3000	57.5	2	3	0	0	0	1	0	1	0	0	9	7.3	1	2
0	1886	31.154	177	68	68	130	60	4.6	1	2	2	1	1	0	0	0	0	0	0	0	0	1	1	2	0	39	1	4410	97.8	2	1	0	0	0	1	0	1	0	0	10			2
0	1887	30.7269	166	68	68	92	56	7.6	1	1	2	1	1	1	0	0	0	0	0	0	0	1	1	1	0	38	0	3318	63.7	1	2	0	0	1	1	0	1	0	0	10		1	2
0	1888	30.7406	170	68	69	110	70	4.4	1	1	1	0	1	0	0	0	0	0	0	0	0	1	1	1	0	35	3	2750	75.8	1	1	0	0	0	1	0	1	0	0	10	7.25	2	2
0	1889	32.2628	170	68		125	66	4.2		2	1	0	1	0	0	0	0	0	0	0	0	1	1	1	0	40	2	4045	88.3	2	1	0	0	0	1	0	1	0	0	10	7.26	1	2
0	1890	35.8877	173	68	70	117	73	4.2	1	2	4	2	1	0	0	0	0	0	0	0	0	1	1	1	0	41	3	4195	76.4	2	1	0	0	0	1	0	1	0	0	10		1	2
0	1891	27.5373	174	68	68	110	60	3.8		2	1	0	1	0	0	0	0	0	0	0	0	1	1	1	0
0	1892	31.8604	163	68	73	105	67	5			2	1	1		0	0	0	0	0	0	0	1	1	1	0	39	3	3560	48	2	3	0	0	0	1	0	1	0	0	10	7.26	1	2
0	1893	30.1848	173	68	68	95	60	6.7	1	2	1	0	1	0	0	0	0	0	0	0	0	1	1	1	0	41	0	3400	29.1	2	1	0	0	0	1	0	1	0	0	10		1	2
0	1894	30.1684	162	68	70	128	60	5.4	1	1	3	1	1	0	0	0	0	0	0	0	0	1	1	1	0	39	0	3750	71.2	2	3	0	0	1	1	0	1	0	0	10	7.29	1	2
0	1895	25.8398	158	68	68	105	65	4.4	6	2	2	1	1	0	0	0	0	0	0	0	0	1	1	1	0	40	0	4265	91.3	2	3	0	0	0	1	0	1	0	0	10		1	2
0	1896	29.5003	168	68	67	118	60	4.7		1	1	0	1	0	0	0	0	0	0	0	0	1	1	1	0	39	4	3755	77.9	2	1	0	0	0	1	0	1	0	0	9	7.11	1	2
0	1897	32.8022	170	68	70	120	64	4.2	1	2	1	0	1	0	0	0	0	0	0	0	0	1	1	1	0	41	4	3630	42.5	2	2	0	0	0	1	0	1	0	0	10		1	2
0	1898	33.7276	154	68	69	120	80	5.5	5	1	2	1	1	0	0	0	0	0	0	0	0	2	2	1	0	40	0	3300	29.8	1	1	0	0	1	1	0	1	0	0	10		1	2
0	1899	32.4901	183	68	68	118	64	4.4		2	2	0	1	0	0	0	0	0	0	0	0	1	1	1	0
0	1900	35.7618	175	68	68	128	76	4.9	1	2	4	1	3	0	0	0	0	0	0	0	0	1	2	1	0	38	2	3660	83.4	1	1	0	0	0	1	0	1	0	0	9		1	2
0	1901		176	68	68	100	50	6.5	1	2	2	1	1	0	0	0	0	0	0	0	0	2	2	2	0	38	1	3340		2	1	0	0	0	1	0	1	0	0	10		1	2
0	1902	27.321	175	68		130	70	4.7			2	1	1	0	0	0	0	0	0	0	0	1	1	1	0	40	3	3600	37.5	2	1	0	0	0	1	0	1	0	0	9		1	2
0	1903	35.154	172	68	72	113	73	4.6		1	3	1	1	0	0	0	0	0	0	0	0	1	1	1	0	40	6	4445	92.8	2	3	0	0	0	1	0	1	0	0	10	7.26	1	2
0	1904	33.8535	170	68	70	106	71	5	1	2	2	1	1	0	0	0	0	0	0	0	0	1	1	1	0	40	3	2870	4.6	1	1	0	0	0	1	0	1	0	0	10	7.27	1	2
0	1905	29.0185	168	68	75	118	62	4.7	1	2	1	0	1	0	0	0	0	0	0	0	0	1	1	1	0	38	4	3020	40.1	1	1	0	0	0	1	0	1	0	0	10		1	2
0	1906	32.4353	158	68	66	101	55	4.2	7	1	2	1	1	0	0	0	0	0	0	0	0	1	1	1	0	37	4	3490	72.9	2	1	0	0	0	1	0	1	0	0	10	7.34	1	2
0	1907	31.5948	165	68	72	110	72	5	1	1	7	1	1	0	0	0	0	0	0	0	0	1	1	1	0	40	6	4110	86.4	1	1	0	0	0	1	0	1	0	0	9	7.17	1	2
0	1908	24.6817	173	68	71	100	60	4.6		1	1	0	1	0	0	0	0	0	0	0	0	1	2	2	0
0	1909	23.1376	170	68	69	110	74	4.6	1	1	1	0	1	1	0	0	0	0	0	0	0	1	1	2	0	40	4	3425	35.6	2	1	0	0	0	1	0	1	0	0	10		1	2
0	1910	34.1848	174	68	68	120	65	3.4	1	2	4	1	1	0	0	0	0	0	0	0	0	1	1	1	0	40	2	3370	32.3	1	1	0	0	0	1	0	1	0	0	10		1	2
0	1911	41.2211	172	68	69	120	84	4.5	1	1	2	1	4	0	0	0	0	0	0	0	0	1	1	1	0	38	6	3900	82.9	2	1	0	0	1	1	0	1	0	0	10
0	1912	30.2478	176	68	68	108	66	4.3	1	2	3	1	1	0	0	0	0	0	0	0	0	1	1	1	0	41	2	4090	69.9	2	1	0	0	0	1	0	1	0	0	10	7.14	1	2
0	1913	37.9548	171	68	70	110	70	4.3	1	1	5	2	1	0	0	0	0	0	0	0	0	1	1	1	0	39	6	3505	50.4	1	1	0	0	0	1	0	1	0	0	10		1
0	1914	29.6509	173	68	71	108	67	3.5		2	1	0	2	0	0	0	0	0	0	0	0	2	2	1	0	41	3	3365	32.6	1	1	0	0	0	1	0	1	0	0	10		1	2
0	1915	30.5982	172	68	70	118	60	4.6	1	2	2	1	1	0	0	0	0	0	0	0	0	1	1	1	0	41	0	2640	0.8	1	1	0	0	0	1	0	1	0	0	10		1	2
0	1916	28.1916	161	68	71	110	65	5.4	1	1	2	0	1	0	0	0	0	0	0	0	0	1	2	2	0	38	2	3482	74.9	2	1	0	0	0	1	0	1	0	0	10		1	2
0	1917	28.9473	173	68	68	121	78	4.6	1	2	1	0	1	0	0	0	0	0	0	0	0	1	1	1	0	40	0	3480	61	1	1	0	0	0	1	0	1	0	0	10		1	2
0	1918	30.5051	160	68	67	120	68	4.3	4	2	1	0	1	0	0	0	0	0	0	0	0	2	1	1	0	37	4	2920	39	2	1	0	0	0	1	0	1	0	0	10		1	2
0	1919	26.1164	168	68	69	100	55	5.3	1	1	2	1	1	0	0	0	0	0	0	0	0	1	1	1	0	40	5	3700	57.1	1	1	0	0	0	1	0	1	0	0	10		1	2
0	1920	31.3785	173	68	68	120	60	4.3	1	2	3	1	1	0	0	0	0	0	0	0	0	1	1	1	1	36	6	2600	19.5	2	3	0	0	0	1	0	1	0	0	10	7.31	1	2
0	1921	27.321	173	68	68	110	60	5.1	1	1	2	0	1	0	0	0	0	0	0	0	0	1	1	1	0	39	1	3580	70.2	2	2	0	0	1	1	0	1	0	0	9	7.53	1	2
0	1922	31.7892	176	68	68	105	62	5	1	2	2	1	1	0	0	0	0	0	0	0	0	1	1	1	0	39	4	4220	92.2	2	1	0	0	0	1	0	1	0	0	10		1	2
0	1923	29.8125	168	68	78	125	75	4.7	1	2	1	0	1	0	0	0	0	0	0	0	0	1	2	1	0	38	5	3460	66.3	2	2	0	0	0	1	0	1	0	0	7		2	2
0	1924	30.6995	176	68	71	90	60	4	1	2	1	0	1	0	0	0	0	0	0	0	0	1	1	1	0	36	5	3025	65.5	2	1	0	0	0	1	0	1	0	0	10		1	2
0	1925	33.8973	168	68	71	126	78	4.8	1	2	3	1	1	0	0	0	0	0	0	0	0	1	1	1	0	38	3	3520	72.6	1	1	1	0	0	1	0	1	0	0	10	7.33	1	2
0	1926	31.3566	170	68	68	115	75	4.4	1	1	5	2	1	0	0	0	0	0	0	0	0	1	1	1	0	41	1	3880	68.1	1	1	0	0	0	1	0	1	0	0	10		1	2
0	1927	29.2868	165	68	70	138	60	5	1	2	1	0	1	0	0	0	0	0	0	0	0	1	1	1	0	42	0	3435	33.7	1	2	0	0	0	1	0	1	0	0	10	7.3	1	2
0	1928	32.7365	167	68	71	108	54	3.8	1	1	3	1	1	0	0	0	0	0	0	0	0	1	1	1	0
0	1929	31.0773	172	68	70	135	85	3.8		2	1	0	5	0	0	0	0	0	0	0	0	1	2	2	2	36	4	2355	20.9	1	2	1	1	0	1	0	1	0	0	10	7.3	1	2
0	1930	33.807	183	68	69	105	63	4.6	1	2	2	0	1	0	0	0	0	0	0	0	0	1	1	1	0	39	0	3610	84.4	1	1	0	0	0	1	0	1	0	0	10		1	2
0	1931	19.7837	176	68	66	120	68	4.7	4	1	1	0	1	0	0	0	0	0	0	0	0	1	1	1	0	40	5	3840	81.6	1	1	0	0	0	1	0	1	0	0	10	7.12	1	2
0	1932		162	68	68	115	65	4.3	1	1			1	0	0	0	0	0	0	0	0	1	1	1	0	37	1	2312		1	2	0	0	0	1	0	1	0	0	10		1	2
0	1933	30.0945	168	68	68	120	90	4.4			2	1	1	0	0	0	0	0	0	0	0	1	1	1	0	40	1	3420	38.6	1	1	0	0	0	1	0	1	0	0	10	7.33	1	2
0	1934	24.2245	164	68	74	130	70	4.5	4	1	2	0	1	0	0	0	0	0	0	0	0	2	2	1	0	39	2	2515	3.3	1	1	0	0	0	1	0	1	0	0	10		1	2
0	1935	39.3648	162	68	71	125	80	5.7	1	1	1	0	1	0	0	0	0	0	0	0	0	1	1	1	0	38	4	2455	3.1	2	1	1	0	0	1	0	1	0	0	6	7.14	1	2
0	1936	38.9843	174	68	69	130	80	4.9	1	1	4	1	5	0	0	0	0	0	0	0	0	1	2	2	0	37	3	3025	38.6	2	2	1	0	1	1	0	1	0	0	9		2	2
0	1937	28.0219	176	68	68	100	58	3.6	1	1	4	2	1	0	0	0	0	0	0	0	0	1	1	1	0	40	6	4180	80.5	2	1	0	0	0	1	0	1	0	0	10		1	2
0	1938	32.8405	168	68	72	120	60	2.8	1	1	1	0	1	1	0	0	0	0	0	0	0	2	1	1	0	40	0	3380	39	2	1	0	0	0	1	0	1	0	0	8		1	2
0	1939	33.4593	183	68		128	74	4.6	1	2	5	3	1	0	0	0	0	0	0	0	0	1	1	1	0	40	0	3745	70.2	1	2	0	0	0	1	0	1	0	0	10	7.31	1	2
0	1940	30.3135	178	68	70	120	60	4	1	2	1	0	1	0	0	0	0	0	0	0	0	1	1	1	0	40	3	3575	63.7	1	1	1	0	0	1	0	1	0	0	10		1	2
0	1941	32.6626	175	68	70	108	66	6.9	1	1	1	0	1	1	0	0	0	0	0	0	0	2	2	1	0	38	5	3940	93.9	2	1	0	0	0	1	0	1	0	0	9	7.13	1	2
0	1942	28.794	176	68	70	104	58	4.3	1	1	1	0	5	0	0	0	0	0	0	0	0	1	1	1	0	40	3	4260	95	2	1	0	0	0	1	0	1	0	0	10		1	2
0	1943	26.1218	178	68	68	120	58	4.6	1	1	1	0	1	0	0	0	0	0	0	0	0	1	1	1	0
0	1944	32.909	163	68	68	117	70	4.4	1	1	2	1	1	0	0	0	0	0	0	0	0	1	1	1	0	38	1	3620	73.2	2	1	0	0	0	1	0	1	0	0	10		1	2
0	1945	37.2266	168	68	69	106	38	4.6	1	2	2	1	1	0	0	0	0	0	0	0	0	1	1	1	0	41	1	3935	72.6	1	1	0	0	0	1	0	1	0	0	10	7.23	1	2
0	1946	36.7748	170	68	70	95	60	5.5		2	6	2	1	0	0	0	0	0	0	0	0	1	1	1	0	41	5	3535	31.9	1	1	0	0	0	1	0	1	0	0	10		1	2
0	1947	28.7666	162	68		120	70	4.6	1	1	1	0	4	0	0	0	0	0	0	0	0	1	1	1	0	40	3	3260	33.7	1	1	0	0	0	1	0	1	0	0	10		1	2
0	1948	31.3593	163	68	71	111	66	4.1	4	2	3	1	1	0	0	0	0	0	0	0	0	1	1	1	0	39	3	3270	35.2	1	1	0	0	0	1	0	1	0	0	10		1	2
0	1949	33.0979	160	68	68	115	65	4.8			4	3		0	0	0	0	0	0	0	0	1	1	1	0
0	1950	30.976	165	68	72	100	55	5.3			2	1	1	0	0	0	0	0	0	0	0	1	1	1	0	38	6	3255	30.2	2	3	0	0	0	1	0	1	0	0	9		1	2
0	1951	27.2389	173	68	70	113	60	4.5	1	1	2	1	1	0	0	0	0	0	0	0	0	1	1	1	0	40	3	3310	16.4	2	1	0	0	0	1	0	1	0	0	10		1	2
0	1952		168	68	71	110	65	4.9	1	1	1	0	1	0	0	0	0	0	0	0	0	1	1	1	0	39	5	3065		2	1	0	0	0	1	0	1	0	0	10		1	2
0	1953	25.6427	162	68	68	118	56	5	1	1	1	0	1	0	0	0	0	0	0	0	0	1	1	2	0	40	6	3430	33	2	1	0	0	0	1	0	1	0	0	10	7.25	1	2
0	1954	28.2574	180	68	69	110	50	2.9	1	2	2	1	1	0	0	0	0	0	0	0	0	1	1	1	0
0	1955	27.3347	174	68	73	90	50	4.3	1	1	1	0	1	1	0	0	0	0	0	0	0	1	1	1	0	40	2	3495	45.6	2	1	0	0	0	1	0	1	0	0	10		1	2
0	1956	36.8515	160	68	71	105	60	4.9	1	2	2	0	1	0	0	0	0	0	0	0	0	1	1	1	0
0	1957	31.666	172	68	70	122	58		1	2	3	2	4	0	0	0	0	0	0	0	0	1	1	1	0	38	5	4745	99.9	1	2	0	0	1	1	0	1	0	0	9		1	2
0	1958	33.2594	179	68	67	116	74	5.3	1	1	1	0	1	0	0	0	0	0	0	0	0	1	1	1	0	40	2	4880	99.9	2	1	0	0	0	1	0	1	0	0	8		1	2
0	1959	29.9001	165	68	72	130	58	4.4	1	2	4	2	1	0	0	0	0	0	0	0	0	1	1	1	0	40	6	3780	48	2	1	0	0	0	1	0	1	0	0	10		1	2
0	1960	31.8713	183	68	69	115	60	4.1	1	2	2	0	1	0	0	0	0	0	0	0	0	1	1	2	0	38	3	3190	59.1	1	1	0	0	0	1	0	1	0	0	10		1	2
0	1961	27.718	163	68	68	120	85	4.4			3	1	1	0	1	0	0	0	0	0	0	1	1	1	0	33	2	1620	22.7	1	3	1	0	0	1	0	1	0	0	10		1	2
0	1962	35.4524	159	68	74	105	55	4.2			2	1	5		0	0	0	0	0	0	0	1	1	1	0	39	4	3560	46	2	1	0	0	0	1	0	1	0	0	10	7.25	1	2
0	1963	33.8371	174	68	68	110	70	4.8	1	2	3	2	1	0	0	0	0	0	0	0	0	1	1	1	0	40	3	3750	65.2	1	1	0	0	0	1	0	1	0	0	10		1	2
0	1964	38.1684	163	68	69	130	80	4.9	5	1	3	2	1	0	0	0	0	0	0	0	0	2	2	1	0	25	5	650	12.7	2	2	0	0	0	1	0	2	1	1	0		1	1
0	1965	31.0746	176	68	68	107	67	5.2		2	2	1	1	0	0	0	0	0	0	0	0	1	1	1	0	41	2	3575	39	1	1	0	0	0	1	0	1	0	0	10		1	2
0	1966	26.486	161	68	68	122	72	4.3	1	2	2	0	1	0	0	0	0	0	0	0	0	1	1	1	0	40	5	3600	50	2	1	0	0	0	1	0	1	0	0	10		1	2
0	1967	28.1916	172	68	70	105	60	4.2	1	2	1	0	1	0	0	0	0	0	0	0	0	1	2	2	0	41	2	3360	33.7	1	1	0	0	0	1	0	1	0	0	8	7.11	1	2
0	1968	31.6468	167	68	70	110	60	6.5	1	2	2	1	1	0	0	0	0	0	0	0	0	1	1	1	0	40	0	4410	95.5	2	1	0	0	0	1	0	1	0	0	10		1	2
0	1969	33.4127	162	68	69	110	55	4.4	1	2	2	1	1	0	0	0	0	0	0	0	0	1	1	1	0	37	0	3012	46.4	2	1	0	0	0	1	0	1	0	0	10		1	2
0	1970	41.2238	172	68	72	110	60	4.3	1	2	2	1	1	0	0	0	0	0	0	0	0	1	1	1	0	41	4	3680	31.9	2	1	0	0	0	1	0	1	0	0	10		1	2
0	1971	25.9849	171	68	71	112	68	4.5	1	2	1	0	1	0	0	0	0	0	0	0	0	1	2	1	0	40	6	3460	47.2	1	1	0	0	0	1	0	1	0	0	10		1	2
0	1972	29.5003	171	68	70	120	72	5.6	1	2	1	0	1	0	0	0	0	0	0	0	0	1	1	1	0	40	2	3662	73.2	1	1	0	0	0	1	0	1	0	0	10		1	2
0	1973	29.3634	175	68	71	130	70		1	2	4	1	1	0	0	0	0	0	0	0	0	1	1	1	0	40	6	3760	61	1	1	0	0	0	1	0	1	0	0	10		1	2
0	1974	31.2142	180	68	72	108	55	4.3	1	2	1	0	3	0	0	0	0	0	0	0	0	1	1	1	0	40	2	3960	91.3	1	1	0	0	0	1	0	1	0	0	10		1	2
0	1975	34.7734	167	68	68	110	68	4.1	1	2	3	2	1	0	0	0	0	0	0	0	0	1	1	1	0	41	2	3685	49.2	1	1	0	0	0	1	0	1	0	0	10	7.16	1	2
0	1976	24.7912	177	68	68	130	80	4.3	1	2	2	1	1	0	0	0	0	0	0	0	0	1	1	1	0
0	1977	30.6968	176	68	67	100	60	4.4		2	1	0	1	0	0	0	0	0	0	0	0	1	1	1	2	38	4	2334	2.7	1	2	1	0	0	1	0	1	0	0	10	7.15	1	2
0	1978	29.3525	166	68	68	128	79	3.6		2	3	1	1	0	0	0	0	0	0	0	0	1	1	1	0	40	1	3980	74.2	2	1	0	0	0	1	0	1	0	0	9		1	2
0	1979	37.8836	178	68	68	100	62	4.7	1	2	3	2	1	0	0	0	0	0	0	0	0	1	1	1	0	39	6	3680	66.3	1	1	0	0	0	1	0	1	0	0	10		1	2
0	1980	25.4921	173	68	67	120	75	7.8	1	1	1	0	1	0	0	0	0	0	0	0	0	1	2	1	0	37	2	3450	86	2	2	1	0	0	1	0	1	0	0	10		1	2
0	1981	29.911	178	68	68	112	60	5.2	1	2	2	0	1	0	0	0	0	0	0	0	0	1	1	1	0	36	6	2894	62.2	1	1	0	0	0	1	0	1	0	0	10	7.25	1	2
0	1982	38.5325	174	68	68	110	60	6.4	1	2	6	3	1	0	0	0	0	0	0	0	0	1	1	1	0
0	1983	37.8179	160	68	72	100	65	4.9	6	2	1	0	1	0	0	0	0	0	0	0	0	1	1	1	0	40	5	3605	50.4	2	2	0	0	0	1	0	1	0	0	10		1
0	1984	31.3018	168	68	70	128	62	4.6	1	2	2	0	1	0	0	0	0	0	0	0	0	1	1	1	0	39	6	3500	52.4	2	1	0	0	0	1	0	1	0	0	10		1	2
0	1985	33.2019	176	68	68	120	65	4.4			2	1	1	0	0	0	0	0	0	0	0	1	1	1	0	41	2	4020	64.1	2	1	0	0	0	1	0	1	0	0	8	7.22	1	2
0	1986	32.783	166	68	68	110	65	5.9			3	0	3	0	0	0	0	0	0	0	0	1	1	1	0	41	6	3265	21.8	1	2	0	0	0	1	0	1	0	0	9		1	2
0	1987	29.9877	168	68	69	120	55	4.7	1	2	3	1	1	0	0	0	0	0	0	0	0	2	1	1	0	39	2	3940	89.1	1	1	0	0	0	1	0	1	0	0	10		1	2
0	1988	35.1348	176	68	68	140	90		1	1	3	1	2	0	1	0	0	0	0	0	0	1	2	1	0	37	6	2834	17.4	2	2	0	0	0	1	0	1	0	0	10		1	2
0	1989		177	68	68	112	70		1	2	1	0	1	0	0	0	0	0	0	0	0	1	1	1	0	39	3	3150	27.4	2	1	0	0	0	1	0	1	0	0	9		1	2
0	1990	28.846	166	68	68	110	60	5	1	2	2	1	1	0	0	0	0	0	0	0	0	1	1	1	0	39	6	3772	61	2	1	0	0	0	1	0	1	0	0	10		1	2
0	1991		176	68	70	120	68	4.9		2	2	1	1	0	0	0	0	0	0	0	0	1	1	1	0	39	0	3000		1	1	0	0	0	1	0	1	0	0	10		1
0	1992	35.2005	160	68	75	128	70	5.5	1	2	1	0	1	1	0	0	0	0	0	0	0	1	2	1	0	39	4	3220	42.1	1	1	0	0	1	1	0	1	0	0	10		1	2
0	1993	23.488	163	68	70	104	62	5.3			4	1	1	0	0	0	0	0	0	0	0	1	1	1	0	40	3	3350	18.7	2	1	0	0	0	1	0	1	0	0	8		1	2
0	1994	35.9781	165	68	73	120	84	4.9	1	2	4	1	4	0	0	0	0	0	0	0	0	1	1	1	0	39	4	4040	84.4	2	3	0	0	1	1	0	1	0	0	10		1	2
0	1995	29.7604	166	68	68	115	65	4.8	1	1	3	2	1	0	0	0	0	0	0	0	0	1	1	1	0	39	6	3760	59.9	2	1	0	0	0	1	0	1	0	0	10		1	2
0	1996	27.8412	177	68	70	116	66	4.8	1	2	3	1	1	0	0	0	0	0	0	0	0	1	1	1	0	41	0	3940	60.6	2	1	0	0	0	1	0	1	0	0	10		1	2
0	1997	24.6133	169	68	69	115	70	4.5	1	1	1	0	1	0	0	0	0	0	0	0	0	1	1	1	0	40	2	3760	69.9	2	1	0	0	0	1	0	1	0	0	9		1	2
0	1998	40.0219	155	68	74	90	65	4.8	1	1	2	1	5	0	0	0	0	0	0	0	0	1	1	1	0	40	5	3485	37.1	1	1	0	0	1	1	0	1	0	0	10		1	2
0	1999	25.6537	165	68	68	120	70	5	1	1	3	2	1	0	0	0	0	0	0	0	0	1	1	1	0
[truncated: 39,119 more rows]

## Sheet: Variables
Name (original)	Name (English)	Label (original)	Label (English)	Measure	Values (original)	Values (English)
imputation_	Imputation_	imputation_	imputation_	Nominal	0=original data set; 1 = imputation data set 1; 2 = imputation data set 2; 3 = imputation data set 3; 4 = imputation data set 4; 5 = imputation data set 5; 6 = imputation data set 6; 7 = imputation data set 7; 8 = imputation data set 8; 9 = imputation data set 9; 10 = imputation data set 10.	0=original data set; 1 = imputation data set 1; 2 = imputation data set 2; 3 = imputation data set 3; 4 = imputation data set 4; 5 = imputation data set 5; 6 = imputation data set 6; 7 = imputation data set 7; 8 = imputation data set 8; 9 = imputation data set 9; 10 = imputation data set 10.
random.number	random.number	random number	random number	Scale
leeftijd	age	leeftijd	age	Scale
lengte	Lenght	lengte	lenght	Scale
gew.pre	weight.pre	gewicht voor de zwangerschap	prepregnancy weight	Scale
gew.intake	weight.intake	gewicht bij de eerste prenatale controle	weight at the first prenatal visit	Scale
syst.intake	syst.intake	systolische bloeddruk bij de eerste prenatale controle	systolic blood pressure at the first prenatal visit	Scale
diast.intake	diast.intake	diastolische bloeddruk bij de eerste prenatale controle	diastolic blood pressure at the first prenatal visit	Scale
gluc.intake	gluc.intake	random veneuze glucose in het eerste trimester	first-trimester random venous glucose	Scale
etniciteit	ethnicity	etniciteit	ethnicity	Nominal	1 = Kaukasisch (Nederlands, blank-Europees (exl. Turkije); 2 = Afrikaans; 3 = Hindoestaans; 4 = Marokkaans; 5 = Turks; 6 = Midden Oosten; 7 = Aziatisch; 8 = overig Westers; 9 = Overig niet-Westers; 10 = gemengd.	1 = Caucasian (Dutch, white European (excl. Turkey); 2 = African; 3 = Hindustan; 4 = Marocan; 5 = Turkish; 6 = Midle Eastern; 7 = Asian; 8 = other Western; 9 = Other non-Western; 10 = mixed.
opl.niv	edu.level	opleidingsniveau	educational level	Ordinal	1 = laag; 2 = midden; 3 = hoog.	1 = low; 2 = medium; 3 = high.
grav	gravidity	graviditeit	gravidity	Scale
pariteit	parity	pariteit	parity	Scale
conceptie	conception	conceptie	conception	Nominal	1 = spontaan; 2 = ovulatie inductie; 3 = intra-uteriene inseminatie zonder ovulatie inductie; 4 = intra-uteriene inseminatie met ovulatie inductie; 5 = in vitro virilisatie /intracytoplasmatische Sperma-injectie; 6 = other.	1 = spontaneous; 2 = ovulation induction; 3 = intra-uterine insemination without ovulation induction; 4 = intra-uterine insemination with ovulation inductie; 5 = in vitro fertilisation / intracytoplasmatic sperm injection; 6 = other.
rk.zws	smoking.preg	roken tijdens de zwangerschp	smoking during pregnancy	Nominal	0 = nee; 1 = ja.	0 = no; 1 = yes.
hypertensie.pre	hypertension.pre	preexistente hypertensie	preexistent hypertension	Nominal	0 = nee; 1 = ja.	0 = no; 1 = yes.
diabetes.pre	diabetes.pre	preexistente diabetes mellitus	preexistent diabetes mellitus	Nominal	0 = nee; 1 = ja.	0 = no; 1 = yes.
hartvaat.pre	cvd.pre	preexistente hart- en vaatziekte	preexistent cardiovascular disease	Nominal	0 = nee; 1 = ja.	0 = no; 1 = yes.
trombose.pre	thrombosis.pre	trombose of longembolie in de voorgeschiedenis	previous thrombo-embolic disease	Nominal	0 = nee; 1 = ja.	0 = no; 1 = yes.
sle.pre	sle.pre	systemische lupus erythematodes	systemic lupus erythematosus	Nominal	0 = nee; 1 = ja.	0 = no; 1 = yes.
nier.pre	kidney.pre	preexistente nierziekte	preexistent kidney disease	Nominal	0 = nee; 1 = ja.	0 = no; 1 = yes.
aps.pre	aps.pre	antifosfolipiden syndroom	antiphospholipids syndrome	Nominal	0 = nee; 1 = ja.	0 = no; 1 = yes.
fam.dm	fam.dm	Positieve eerste graads familie-anamnese voor diabetes mellitus	Positive first-degree family history for diabetes mellitus	Nominal	1 = nee; 2 = ja.	1 = no; 2 = yes.
fam.hyp	fam.hyp	Positieve eerste graads familie-anamnese voor hypertensie	Positive first-degree family history for hypertension	Nominal	1 = nee; 2 = ja.	1 = no; 2 = yes.
fam.hvz	fam.cvd	Positieve eerste graads familie-anamnese voor hart- en vaatziekten	Positive first-degree family history for cardiovascular disease	Nominal	1 = nee; 2 = ja.	1 = no; 2 = yes.
meerling	multiple	meerling zwangerschap	multiple pregnancy	Nominal	1 = nee; 2 = monochoriale tweeling; 3 = bichoriale tweeling; 4 = drieling.	1 = no; 2 = monochorial twin; 3 = bichorial twin; 4 = triplet.
zws.geb.wk	GA.birth.wk	zwangerschapsduur bij geboorte in weken	gestational age at birth in week	Scale
zws.geb.dg	GA.birth.day	zwangerschapsduur bij geboorte in dagen	gestational age at birth in days	Scale
geb.gew	birth.weight	geboorte gewicht	birth weight	Scale
geb.gew.perc	birth.weight.perc	geboorte gewicht percentiel	birth weight percentile	Scale
geslacht	sex	geslacht	sex	Nominal	1 = vrouw; 2 = man.	1 = female; 2 = male.
partus.sp	birth.start	modus partus	start of birth	Nominal	1 = spontaan; 2 = inleiding; 3 = sectio caesarea.	1 = spontaneous; 2 = induction; 3 = caesarean section.
pih	pih	zwangerschapshypertensie	pregnancy induced hypertension	Nominal	0 = nee; 1 = ja.	0 = no; 1 = yes.
pe	pe	preeclampsie	preeclampsia	Nominal	0 = nee; 1 = ja.	0 = no; 1 = yes.
gdm	gdm	diabetes gravidarum	gestational diabetes mellitus	Nominal	0 = nee; 1 = ja.	0 = no; 1 = yes.
LEDVT	LEDVT	Longembolie of diep veneuze trombose	thrombo-embolic event	Nominal	1 = nee; 2 = ja.	1 = no; 2 = yes.
eclampsie	eclampsia	eclampsie	eclampsia	Nominal	0 = nee; 1 = ja.	0 = no; 1 = yes.
sterfte.kind	death.child	sterfte.kind	perinatal death	Nominal	1 = nee; 2 = ja.	1 = no; 2 = yes.
sterfte.termijn	death.GA	sterfte.termijn	gestational age of perinatal death	Nominal	0 = nee; 1 = ja.	0 = no; 1 = yes.
iuvd	iufd	intra-uteriene vruchtdood	intra-uterine fetal death	Nominal	0 = nee; 1 = intra-uterien; 2 = binnen 24 uur; 3 = tussen 1-7 dagen.	0 = no; 1 = intra-uterien; 2 = within 24 hours; 3 = between 1 to 7 days.
as5	as5	Apgar-score na 5 minuten	Apgar-score after 5 minutes	Scale
ph.a	ph.a	pH van arterieel navelstreng bloed	arterial umbilical cord pH	Scale
nicu	nicu	neonatale intensieve care unit	neonatal intensive care unit	Nominal	1 = nee; 2 = ja.	1 = no; 2 = yes.
chrom.afw	chrom.an	chromosomale afwijking	chromosomal anomaly	Nominal	2 = nee; 2 = ja; 3 = verdenking.	2 = no; 2 = yes; 3 = suspected.
